# Supplementary material for: Broad-Scope Amination of Aryl Sulfamates Catalyzed by a Palladium Phosphine Complex
Source: ACS Catal. 2023 Aug 4;13(16):10945–52. doi: 10.1021/acscatal.3c03166 (PMC10443792; doi:10.1021/acscatal.3c03166)
Supplement: Supplementary file 2 — cs3c03166_si_002.xyz [file cs3c03166_si_002.xyz]

3
H2O; E = -76.4223975833 a.u.
O       11.706815000     11.297957000      5.693245000
H       11.527400000     10.469321000      5.238131000
H       12.668587000     11.330763000      5.702585000

14
Aniline; E = -287.586943155 a.u.
N       12.174722000     11.136318000      5.181711000
C       13.427664000     11.165299000      5.775349000
C       14.086360000      9.973513000      6.122622000
C       14.038882000     12.387465000      6.103874000
C       15.311615000     10.009355000      6.778790000
H       13.624563000      9.020891000      5.871622000
C       15.264437000     12.410272000      6.759931000
H       13.539262000     13.316827000      5.838371000
C       15.913771000     11.224646000      7.104806000
H       15.803019000      9.073412000      7.034522000
H       15.718432000     13.368791000      7.000754000
H       16.871625000     11.247260000      7.616230000
H       11.973790000     10.293021000      4.662596000
H       11.942646000     11.961707000      4.647025000

10
Ethylamine; E = -135.163877443 a.u.
N       12.206155000     11.001620000      5.372230000
C       13.530569000     11.060677000      5.992233000
C       14.369776000      9.802639000      5.860846000
H       14.549894000      9.557240000      4.807818000
H       12.332562000     10.760274000      4.392136000
H       15.346223000      9.910308000      6.346569000
H       13.865675000      8.943481000      6.318233000
H       14.069693000     11.911091000      5.556605000
H       13.395749000     11.304882000      7.053273000
H       11.715248000     10.201788000      5.764817000

15
tBuOH; E = -233.658237146 a.u.
O       11.720076000     11.286978000      5.687073000
C       13.157049000     11.380074000      5.725325000
C       13.703494000     11.417461000      4.304278000
H       14.792348000     11.533736000      4.297578000
H       13.464689000     10.490906000      3.769804000
H       13.268069000     12.252492000      3.746148000
C       13.723556000     10.192174000      6.491206000
H       13.317618000     10.157056000      7.507283000
H       13.470407000      9.250406000      5.991135000
H       14.815041000     10.246248000      6.562483000
C       13.449401000     12.680589000      6.451327000
H       14.527552000     12.844633000      6.536248000
H       13.016603000     13.530774000      5.914385000
H       13.026534000     12.663976000      7.460860000
H       11.504996000     10.462043000      5.234323000

2
OH-; E =  -75.8700643538 a.u.
O       11.711738000     11.244532000      5.654407000
H       12.668719000     11.339910000      5.702978000

14
tBuO-; E = -233.123538889 a.u.
O       11.713203000     11.244678000      5.654481000
C       13.058060000     11.378714000      5.722739000
C       13.703026000     11.423554000      4.312274000
H       14.796923000     11.547406000      4.309531000
H       13.471035000     10.499501000      3.765617000
H       13.271931000     12.253353000      3.736079000
C       13.718928000     10.202067000      6.488962000
H       13.318859000     10.152071000      7.510724000
H       13.467689000      9.251724000      5.998975000
H       14.815793000     10.260272000      6.562937000
C       13.470540000     12.683708000      6.453122000
H       14.557022000     12.841597000      6.534635000
H       13.045979000     13.551412000      5.930280000
H       13.055892000     12.686961000      7.470144000

30
Naphthylsulphamate; E = -1143.58948959 a.u.
C       -2.197942000      0.745288000      0.474310000
H       -2.324342000      0.298863000      1.460267000
H       -1.358887000      0.268461000     -0.047080000
H       -3.111655000      0.579944000     -0.099347000
N       -2.014518000      2.195372000      0.596143000
C       -1.873181000      2.882644000     -0.691798000
H       -2.773094000      2.672370000     -1.272617000
H       -1.804376000      3.958541000     -0.536315000
H       -0.997700000      2.530919000     -1.251151000
S       -0.973540000      2.673802000      1.767593000
O       -1.257725000      1.956483000      2.999000000
O        0.459878000      2.076547000      1.160703000
O       -0.885276000      4.124159000      1.769638000
C        1.576068000      2.192244000      2.003024000
C        1.997860000      1.033626000      2.702037000
C        2.247021000      3.388718000      2.080444000
C        3.177388000      1.145433000      3.508404000
C        3.401546000      3.481854000      2.884178000
H        1.885510000      4.243809000      1.518506000
C        3.856415000      2.386447000      3.580677000
H        3.930227000      4.428446000      2.943550000
H        4.748300000      2.456303000      4.198500000
C        1.316687000     -0.204784000      2.633913000
H        0.423650000     -0.284251000      2.021177000
C        3.624592000      0.001936000      4.214908000
C        2.944176000     -1.190386000      4.130633000
H        3.298937000     -2.059275000      4.677916000
C        1.782699000     -1.293195000      3.334879000
H        1.253148000     -2.240026000      3.277005000
H        4.519985000      0.087714000      4.826037000

30
Naphthylaniline; E = -672.245853136 a.u.
C        1.228859000      1.923172000      2.552656000
C        2.037211000      0.842277000      3.043368000
C        1.788440000      3.185955000      2.421989000
C        3.414127000      1.093561000      3.351470000
C        3.133275000      3.419174000      2.760449000
H        1.192743000      3.999406000      2.021543000
C        3.941083000      2.400138000      3.208285000
H        3.535557000      4.421607000      2.639372000
H        4.984582000      2.577594000      3.456035000
C        1.527301000     -0.463378000      3.245615000
H        0.474458000     -0.666087000      3.069324000
C        4.218554000      0.019453000      3.806773000
C        3.698001000     -1.243363000      3.969712000
H        4.330696000     -2.054344000      4.320235000
C        2.336498000     -1.483374000      3.696042000
H        1.920045000     -2.474993000      3.849954000
H        5.264505000      0.218818000      4.029815000
N       -0.086615000      1.640492000      2.190701000
H       -0.236129000      0.728971000      1.781814000
C       -1.141570000      2.529614000      2.002967000
C       -2.161963000      2.171794000      1.105956000
C       -1.269509000      3.726423000      2.726863000
C       -3.268879000      2.992196000      0.929451000
H       -2.073309000      1.240916000      0.549943000
C       -2.378664000      4.542999000      2.532741000
H       -0.514244000      4.004051000      3.455122000
C       -3.384208000      4.190314000      1.633796000
H       -4.044342000      2.693331000      0.228752000
H       -2.458952000      5.464367000      3.104118000
H       -4.245568000      4.835476000      1.488412000

26
Ethylnaphthalenamine E = -519.830017711 a.u.
C        1.188328000      1.880206000      2.652513000
C        2.043224000      0.811860000      3.106183000
C        1.745442000      3.138927000      2.440691000
C        3.443414000      1.065354000      3.278035000
C        3.119351000      3.368264000      2.635476000
H        1.119213000      3.959774000      2.107032000
C        3.964849000      2.360419000      3.035388000
H        3.510873000      4.366022000      2.451755000
H        5.027986000      2.537393000      3.176886000
C        1.553344000     -0.483822000      3.398683000
H        0.489907000     -0.695370000      3.323196000
C        4.281222000      0.003106000      3.700050000
C        3.775425000     -1.250088000      3.958529000
H        4.435803000     -2.049976000      4.283074000
C        2.395471000     -1.493126000      3.814058000
H        1.991449000     -2.476648000      4.037635000
H        5.343761000      0.204400000      3.821063000
N       -0.156785000      1.635104000      2.471278000
H       -0.389512000      0.680269000      2.246766000
C       -1.040855000      2.618230000      1.865334000
C       -1.552228000      3.643333000      2.859999000
H       -0.733857000      4.190455000      3.338017000
H       -2.196009000      4.375309000      2.363124000
H       -2.133549000      3.161383000      3.651851000
H       -0.541590000      3.121006000      1.022230000
H       -1.883700000      2.067993000      1.438782000

13
sulphamate; E = -758.490931504 a.u.
C       -2.220130000      0.777988000      0.471311000
H       -2.365882000      0.312680000      1.447804000
H       -1.340618000      0.319527000     -0.011444000
H       -3.096361000      0.561897000     -0.147349000
N       -2.099074000      2.223204000      0.622947000
C       -1.892142000      2.858016000     -0.673564000
H       -2.769862000      2.673274000     -1.300233000
H       -1.781388000      3.936278000     -0.545360000
H       -1.005733000      2.472532000     -1.204741000
S       -0.837182000      2.636312000      1.731944000
O       -1.229478000      1.937571000      2.975161000
O        0.440024000      2.142315000      1.155433000
O       -0.914531000      4.111799000      1.807435000

73
PCyp2ArXyl2_Bi; E = -1712.16753526 a.u.
Pd      -0.915076000     -0.639161000      0.243175000
P        1.233622000      0.048217000      0.414905000
C        2.251104000     -0.948576000     -0.831762000
C        1.547678000     -1.571202000     -1.908461000
C        2.253302000     -2.228951000     -2.924185000
H        1.686329000     -2.694801000     -3.727189000
C        3.638189000     -2.294088000     -2.924646000
H        4.167842000     -2.800631000     -3.726879000
C        4.333160000     -1.715905000     -1.873745000
H        5.419581000     -1.771485000     -1.839431000
C        3.669172000     -1.058187000     -0.830521000
C        0.061206000     -1.594359000     -2.037582000
C       -0.588358000     -0.920373000     -3.081026000
C       -2.000782000     -0.914002000     -3.123440000
H       -2.497512000     -0.375559000     -3.927888000
C       -2.749718000     -1.546971000     -2.146836000
H       -3.836112000     -1.507113000     -2.176662000
C       -2.111229000     -2.281820000     -1.128277000
H       -2.694788000     -2.911529000     -0.459323000
C       -0.693923000     -2.368489000     -1.087130000
C        0.157175000     -0.169701000     -4.146862000
H        0.250074000     -0.762763000     -5.066067000
H        1.170478000      0.105731000     -3.845524000
H       -0.371813000      0.748426000     -4.424976000
C       -0.037619000     -3.457143000     -0.280115000
H       -0.677972000     -3.770753000      0.549334000
H        0.928982000     -3.154356000      0.133491000
H        0.145097000     -4.341820000     -0.906698000
C        4.548278000     -0.573731000      0.274873000
C        5.066222000      0.734955000      0.282390000
C        5.800662000      1.165221000      1.393957000
H        6.175379000      2.186761000      1.414151000
C        6.066874000      0.304340000      2.451999000
H        6.625072000      0.656579000      3.315773000
C        5.652196000     -1.022840000      2.381515000
H        5.904961000     -1.717066000      3.180669000
C        4.909503000     -1.484606000      1.292211000
C        4.932915000      1.644145000     -0.903432000
H        5.852725000      1.615195000     -1.501517000
H        4.784900000      2.688013000     -0.608752000
H        4.117707000      1.355028000     -1.569549000
C        4.553905000     -2.940203000      1.204186000
H        5.290180000     -3.483157000      0.597506000
H        3.582206000     -3.116136000      0.733886000
H        4.549191000     -3.408188000      2.193013000
C        1.619663000      1.788543000     -0.101096000
H        2.673657000      1.988730000      0.124765000
C        0.737093000      2.852373000      0.605908000
H       -0.057735000      2.389328000      1.205324000
H        1.345613000      3.445789000      1.296247000
C        0.150528000      3.729191000     -0.512764000
H       -0.861415000      3.384855000     -0.763262000
H        0.067799000      4.781844000     -0.225067000
C        1.065510000      3.491488000     -1.708986000
H        1.997163000      4.063985000     -1.599275000
H        0.615432000      3.775133000     -2.666159000
C        1.360026000      2.002775000     -1.599460000
H        2.183241000      1.656701000     -2.233540000
H        0.464833000      1.434091000     -1.897059000
C        2.005157000     -0.105432000      2.088581000
H        3.076612000      0.109668000      2.051221000
C        1.765244000     -1.471669000      2.732646000
H        0.699314000     -1.722508000      2.604506000
H        2.338005000     -2.281939000      2.274758000
C        2.092100000     -1.253817000      4.214340000
H        1.469356000     -1.878078000      4.862763000
H        3.132278000     -1.533394000      4.419129000
C        1.878025000      0.255341000      4.462283000
H        2.825662000      0.731604000      4.739627000
H        1.177770000      0.454921000      5.279277000
C        1.381974000      0.830886000      3.129721000
H        1.660070000      1.879953000      2.991286000
H        0.284300000      0.769805000      3.062464000

73
PCyp2ArXyl2_Mono; E = -1712.15335204 a.u.
Pd       0.675704000     -1.443987000      2.059595000
P        1.356279000     -0.049721000      0.491486000
C        2.354812000     -0.821271000     -0.903180000
C        1.800911000     -1.345214000     -2.100464000
C        2.640583000     -1.854885000     -3.104443000
H        2.179264000     -2.211743000     -4.023019000
C        4.013525000     -1.930444000     -2.944971000
H        4.646713000     -2.317286000     -3.738480000
C        4.550064000     -1.566360000     -1.718604000
H        5.610076000     -1.714494000     -1.522670000
C        3.749710000     -1.071445000     -0.683547000
C        0.354442000     -1.453427000     -2.459358000
C       -0.204416000     -0.571827000     -3.404922000
C       -1.508622000     -0.795332000     -3.856160000
H       -1.944731000     -0.103423000     -4.574058000
C       -2.238337000     -1.894471000     -3.412554000
H       -3.246856000     -2.064345000     -3.781201000
C       -1.671219000     -2.775858000     -2.498695000
H       -2.233398000     -3.640851000     -2.151960000
C       -0.376859000     -2.571418000     -2.011235000
C        0.586534000      0.581899000     -3.944941000
H        1.276017000      0.260967000     -4.735956000
H        1.206052000      1.057604000     -3.176777000
H       -0.068143000      1.343693000     -4.377405000
C        0.208179000     -3.520491000     -1.012889000
H       -0.452303000     -4.375732000     -0.845187000
H        0.367180000     -3.021344000     -0.038983000
H        1.186461000     -3.901488000     -1.328251000
C        4.454918000     -1.029525000      0.639906000
C        5.443159000     -0.060529000      0.916821000
C        6.104344000     -0.089526000      2.147936000
H        6.843058000      0.678884000      2.366682000
C        5.835964000     -1.086618000      3.079773000
H        6.354341000     -1.096109000      4.035155000
C        4.930939000     -2.093512000      2.764704000
H        4.759274000     -2.911604000      3.461604000
C        4.247934000     -2.096034000      1.543524000
C        5.810196000      0.987009000     -0.091970000
H        6.540451000      0.600658000     -0.814097000
H        6.267151000      1.857328000      0.387460000
H        4.951071000      1.325574000     -0.679314000
C        3.359042000     -3.250929000      1.200895000
H        3.543989000     -3.619436000      0.185363000
H        2.291898000     -2.963959000      1.250366000
H        3.510615000     -4.079310000      1.898565000
C       -0.196657000      0.735829000     -0.257597000
H        0.040127000      1.023951000     -1.287253000
C       -0.671165000      1.972813000      0.540496000
H        0.120783000      2.592636000      0.958091000
H       -1.232388000      2.616949000     -0.150904000
C       -1.624699000      1.422743000      1.588115000
H       -1.050837000      0.911545000      2.376918000
H       -2.233993000      2.196848000      2.066487000
C       -2.435995000      0.411688000      0.789470000
H       -3.234865000      0.934055000      0.247912000
H       -2.921305000     -0.345756000      1.414300000
C       -1.433233000     -0.204547000     -0.202754000
H       -1.875799000     -0.325218000     -1.195238000
H       -1.132443000     -1.202981000      0.137727000
C        2.421140000      1.442524000      0.813882000
H        3.423462000      1.025601000      0.855028000
C        2.211451000      2.157474000      2.173203000
H        1.240918000      1.932777000      2.630616000
H        2.967708000      1.807004000      2.886522000
C        2.374665000      3.657044000      1.871096000
H        1.389391000      4.132534000      1.779733000
H        2.908240000      4.192863000      2.662115000
C        3.087717000      3.714926000      0.520030000
H        4.163742000      3.539267000      0.656403000
H        2.976200000      4.679496000      0.013837000
C        2.476507000      2.549033000     -0.253175000
H        3.066910000      2.243790000     -1.124971000
H        1.483177000      2.825357000     -0.625256000

103
A; E = -2855.79825375 a.u.
Pd      -1.985880000      0.401435000     -0.186771000
P        0.305717000      0.331757000      0.228384000
C        1.170929000     -1.215552000     -0.346365000
C        0.334592000     -2.256514000     -0.828100000
C        0.895666000     -3.450073000     -1.301717000
H        0.231252000     -4.231557000     -1.664009000
C        2.268289000     -3.643179000     -1.313537000
H        2.690843000     -4.571707000     -1.687550000
C        3.095279000     -2.636319000     -0.836011000
H        4.174375000     -2.776365000     -0.828327000
C        2.576880000     -1.431206000     -0.346775000
C        3.608449000     -0.462100000      0.145868000
C        4.250421000      0.393878000     -0.776883000
C        5.228815000      1.279910000     -0.321924000
H        5.698996000      1.955687000     -1.033676000
C        5.601843000      1.304130000      1.018665000
H        6.358081000      2.004968000      1.362820000
C        5.019460000      0.412385000      1.908813000
H        5.333267000      0.397096000      2.950847000
C        4.036482000     -0.492140000      1.486863000
C       -1.163185000     -2.221648000     -0.880501000
C       -1.902245000     -3.005448000      0.036095000
C       -3.282650000     -3.146560000     -0.144094000
H       -3.845565000     -3.746370000      0.568969000
C       -3.936149000     -2.543300000     -1.212228000
H       -5.010363000     -2.659828000     -1.333269000
C       -3.209903000     -1.774687000     -2.114813000
H       -3.707750000     -1.300498000     -2.958436000
C       -1.823775000     -1.610703000     -1.977008000
C       -4.053957000      1.128933000     -0.121833000
C       -3.211134000      1.958895000      0.670937000
H       -3.147174000      1.801802000      1.745257000
C       -2.827350000      3.232625000      0.130006000
H       -2.210965000      3.881999000      0.748024000
C       -4.079048000      2.814898000     -1.917296000
C       -4.556023000      1.569538000     -1.401809000
C        3.901881000      0.366594000     -2.236033000
H        4.052411000      1.347585000     -2.698438000
H        2.866757000      0.060568000     -2.413128000
H        4.535164000     -0.345239000     -2.780347000
C        3.516777000     -1.497003000      2.472285000
H        2.731851000     -2.129892000      2.053625000
H        3.121714000     -1.017303000      3.374835000
H        4.325492000     -2.159314000      2.802540000
C       -1.244579000     -3.729772000      1.174959000
H       -1.857512000     -3.677121000      2.082153000
H       -0.253630000     -3.337834000      1.415204000
H       -1.118636000     -4.795475000      0.945808000
C       -1.061265000     -0.904725000     -3.059054000
H       -0.122307000     -0.477426000     -2.699341000
H       -1.657577000     -0.098120000     -3.499396000
H       -0.805299000     -1.598890000     -3.870668000
C        0.667052000      0.413855000      2.046782000
H        1.750068000      0.474400000      2.204795000
C        0.097869000     -0.832790000      2.751381000
H       -0.813624000     -1.159334000      2.224870000
H        0.790409000     -1.678275000      2.755054000
C       -0.293060000     -0.338885000      4.137676000
H        0.602482000     -0.198909000      4.758855000
H       -0.955502000     -1.030708000      4.670655000
C       -0.935763000      1.005332000      3.825211000
H       -1.056882000      1.655921000      4.697295000
H       -1.937804000      0.833152000      3.406048000
C       -0.031243000      1.614361000      2.748446000
H        0.723878000      2.270702000      3.194617000
H       -0.611589000      2.229404000      2.051630000
C        1.211906000      1.738436000     -0.570280000
H        2.267120000      1.476769000     -0.650197000
C        0.674629000      2.090577000     -1.967849000
H        1.047867000      1.411138000     -2.740829000
H       -0.422474000      1.992633000     -1.966228000
C        1.091007000      3.557696000     -2.210816000
H        1.790883000      3.653951000     -3.046967000
H        0.214701000      4.162822000     -2.468188000
C        1.712945000      4.036638000     -0.890640000
H        1.500735000      5.088064000     -0.672683000
H        2.805430000      3.929502000     -0.925640000
C        1.151843000      3.082818000      0.159089000
H        0.108928000      3.347111000      0.385309000
H        1.712470000      3.087659000      1.100183000
C       -3.224228000      3.634109000     -1.113432000
H       -2.910602000      4.597502000     -1.509065000
C       -5.485064000      0.825626000     -2.154164000
C       -4.512984000      3.226740000     -3.194226000
C       -5.402073000      2.465338000     -3.930492000
C       -5.899683000      1.264918000     -3.399494000
H       -5.867608000     -0.106194000     -1.747069000
H       -6.614646000      0.675467000     -3.967427000
H       -4.143907000      4.172851000     -3.585148000
H       -5.726296000      2.801850000     -4.911473000
O       -4.783772000      0.037014000      0.455829000
S       -5.655171000      0.232834000      1.802142000
O       -6.580214000     -0.895790000      1.776037000
O       -6.167235000      1.590159000      1.916894000
N       -4.458031000      0.048547000      2.962847000
C       -3.709505000     -1.206673000      2.823408000
H       -2.975232000     -1.233827000      3.632078000
H       -4.349148000     -2.096917000      2.904430000
H       -3.174435000     -1.212359000      1.867200000
C       -4.978417000      0.256327000      4.321062000
H       -5.640478000     -0.556310000      4.649774000
H       -4.119536000      0.303784000      4.994638000
H       -5.512577000      1.206033000      4.374703000

103
TSA-B; E = -2855.76421924 a.u.
Pd      -1.947900000      0.027791000      0.110200000
P        0.320619000      0.260435000      0.229308000
C        1.161036000     -1.329852000     -0.268795000
C        0.321651000     -2.461179000     -0.442004000
C        0.886368000     -3.742403000     -0.519785000
H        0.223579000     -4.595823000     -0.645360000
C        2.258145000     -3.931860000     -0.450003000
H        2.677919000     -4.932899000     -0.495593000
C        3.089612000     -2.822518000     -0.367911000
H        4.170762000     -2.946184000     -0.374749000
C        2.568367000     -1.527402000     -0.290661000
C        3.557219000     -0.410460000     -0.371460000
C        3.836948000      0.118771000     -1.653085000
C        4.709962000      1.201961000     -1.764267000
H        4.909499000      1.620179000     -2.748948000
C        5.323169000      1.743340000     -0.636838000
H        5.986537000      2.598918000     -0.734358000
C        5.113596000      1.160645000      0.605644000
H        5.631020000      1.543865000      1.483115000
C        4.253998000      0.064072000      0.754248000
C       -1.159333000     -2.411924000     -0.677680000
C       -2.081219000     -2.956802000      0.248409000
C       -3.434369000     -3.047781000     -0.109276000
H       -4.138005000     -3.451825000      0.616613000
C       -3.879353000     -2.649720000     -1.361476000
H       -4.931202000     -2.738047000     -1.621584000
C       -2.967275000     -2.147660000     -2.287683000
H       -3.301806000     -1.849162000     -3.279262000
C       -1.613743000     -2.026272000     -1.969952000
C       -3.043740000      1.895608000      0.125041000
C       -3.034770000      2.688205000      1.275980000
H       -3.147968000      2.235388000      2.256778000
C       -2.759189000      4.058369000      1.158178000
H       -2.679293000      4.645777000      2.070194000
C       -2.685042000      3.897112000     -1.259755000
C       -2.980709000      2.497790000     -1.181576000
C        3.255148000     -0.495448000     -2.891835000
H        3.339670000      0.181889000     -3.746382000
H        2.203989000     -0.775975000     -2.776257000
H        3.787817000     -1.418168000     -3.156529000
C        4.159269000     -0.603756000      2.093771000
H        3.387726000     -1.374567000      2.122687000
H        3.959693000      0.109731000      2.900826000
H        5.110210000     -1.091298000      2.340215000
C       -1.682061000     -3.449958000      1.607929000
H       -2.045176000     -2.773040000      2.393066000
H       -0.601747000     -3.548099000      1.728937000
H       -2.131650000     -4.427849000      1.809157000
C       -0.660256000     -1.491015000     -2.992437000
H       -0.208103000     -0.547885000     -2.661173000
H       -1.170014000     -1.294068000     -3.939743000
H        0.167273000     -2.184202000     -3.186037000
C        0.866111000      0.404714000      1.999444000
H        1.933495000      0.654033000      2.000202000
C        0.605258000     -0.915835000      2.753285000
H       -0.213499000     -1.450296000      2.254715000
H        1.466027000     -1.591788000      2.755958000
C        0.127037000     -0.498967000      4.137459000
H        0.977050000     -0.188474000      4.761137000
H       -0.394183000     -1.303858000      4.666689000
C       -0.754807000      0.699430000      3.816856000
H       -1.031766000      1.303050000      4.687199000
H       -1.687957000      0.345761000      3.350358000
C        0.066257000      1.477508000      2.789780000
H        0.767995000      2.150214000      3.297335000
H       -0.568298000      2.100191000      2.151857000
C        1.112377000      1.713961000     -0.596338000
H        2.198808000      1.643161000     -0.482903000
C        0.761181000      1.892894000     -2.074390000
H        1.213849000      1.144632000     -2.729859000
H       -0.330854000      1.814645000     -2.190050000
C        1.229002000      3.315652000     -2.382442000
H        2.287304000      3.299214000     -2.671120000
H        0.681585000      3.758506000     -3.220821000
C        1.044948000      4.096218000     -1.065439000
H        0.274882000      4.871438000     -1.149414000
H        1.972058000      4.606756000     -0.783967000
C        0.654734000      3.053705000     -0.004587000
H       -0.435141000      3.037783000      0.128052000
H        1.097104000      3.260362000      0.974363000
C       -2.580185000      4.664619000     -0.071462000
H       -2.370334000      5.728383000     -0.145575000
C       -2.509275000      4.467081000     -2.546764000
C       -3.114392000      1.747547000     -2.370986000
C       -2.632577000      3.710831000     -3.691526000
C       -2.947042000      2.339227000     -3.606245000
H       -2.272072000      5.527526000     -2.610893000
H       -2.490669000      4.173173000     -4.665036000
H       -3.051538000      1.746301000     -4.511114000
H       -3.337453000      0.683794000     -2.296875000
O       -4.113071000      0.638895000      0.060199000
S       -5.061095000      0.340031000      1.322932000
O       -5.782884000      1.564068000      1.673801000
O       -4.308283000     -0.344040000      2.371536000
N       -6.039493000     -0.789643000      0.578664000
C       -6.865148000     -0.229863000     -0.493567000
H       -6.233620000      0.275900000     -1.226795000
H       -7.365708000     -1.063819000     -0.990227000
H       -7.627735000      0.468067000     -0.122725000
C       -6.802301000     -1.602180000      1.532305000
H       -7.243144000     -2.428715000      0.970323000
H       -6.136252000     -2.016055000      2.289461000
H       -7.609368000     -1.039076000      2.021626000

103
B; E = -2855.83469679  a.u.
Pd      10.739449000      9.347509000      5.804900000
P        9.591603000      7.430402000      6.179664000
C       11.375918000      8.648076000      4.028617000
C       10.856044000      9.267959000      2.853759000
C       11.392798000      8.884676000      1.576230000
C       12.426240000      7.917362000      1.517599000
H       12.823425000      7.633601000      0.545443000
C       12.921783000      7.357586000      2.671112000
H       13.723201000      6.623130000      2.625583000
C       12.392689000      7.723247000      3.931093000
H       12.807519000      7.264022000      4.824590000
C        9.845058000     10.264251000      2.882303000
C        8.494919000      7.738910000      7.648366000
C        8.460153000      9.062881000      8.142551000
C        7.528080000      9.420379000      9.126137000
H        7.521981000     10.444127000      9.492493000
C        6.631111000      8.494413000      9.632703000
H        5.905308000      8.786512000     10.386211000
C        6.691761000      7.181356000      9.186782000
H        6.020981000      6.433180000      9.603505000
C        7.613335000      6.775219000      8.215636000
C        9.391745000     10.173697000      7.755838000
C        8.851719000     11.322676000      7.104014000
C        9.587916000     12.503263000      7.080688000
H        9.169603000     13.373369000      6.579388000
C       10.835307000     12.586398000      7.698560000
H       11.392499000     13.518867000      7.674634000
C       11.375054000     11.474459000      8.321135000
H       12.352089000     11.530147000      8.796192000
C       10.671569000     10.260667000      8.373762000
C        7.479619000     11.297868000      6.503893000
H        6.731170000     11.665062000      7.216984000
H        7.169281000     10.292822000      6.211558000
H        7.422777000     11.946570000      5.624701000
C       11.237301000      9.146872000      9.200454000
H       12.292909000      8.979729000      8.963671000
H       10.701267000      8.205321000      9.069645000
H       11.187521000      9.402289000     10.265901000
C        7.627971000      5.302794000      7.940994000
C        6.699815000      4.705069000      7.068942000
C        6.758722000      3.320911000      6.860016000
H        6.056673000      2.865407000      6.164640000
C        7.683636000      2.534159000      7.532481000
H        7.723440000      1.463171000      7.351474000
C        8.542276000      3.118933000      8.459784000
H        9.244632000      2.505196000      9.019970000
C        8.512551000      4.494823000      8.692478000
C        5.610897000      5.492848000      6.402791000
H        4.661313000      5.354546000      6.934548000
H        5.444806000      5.158770000      5.373832000
H        5.810445000      6.566758000      6.390890000
C        9.395998000      5.095957000      9.744726000
H        8.813927000      5.377780000     10.631159000
H        9.891257000      6.012861000      9.406034000
H       10.165474000      4.390738000     10.069569000
C        8.342369000      6.952706000      4.901775000
H        7.789739000      6.127688000      5.365027000
C        8.816880000      6.479214000      3.504341000
H        9.845909000      6.771759000      3.285653000
H        8.787072000      5.386436000      3.459785000
C        7.847952000      7.120448000      2.492292000
H        8.349949000      7.946790000      1.974083000
H        7.524131000      6.413696000      1.722433000
C        6.689846000      7.669488000      3.321500000
H        5.957044000      6.879245000      3.532369000
H        6.156101000      8.487092000      2.826680000
C        7.362961000      8.098780000      4.617367000
H        6.666163000      8.278085000      5.443371000
H        7.924794000      9.030210000      4.454724000
C       10.619824000      5.941946000      6.552793000
H        9.986102000      5.335622000      7.200076000
C       11.915341000      6.215266000      7.326530000
H       12.482730000      7.036702000      6.864592000
H       11.733639000      6.495470000      8.367140000
C       12.654383000      4.888918000      7.190257000
H       13.712527000      4.953785000      7.460747000
H       12.190133000      4.150450000      7.858868000
C       12.426738000      4.495085000      5.732273000
H       12.515201000      3.417855000      5.564618000
H       13.184498000      4.975383000      5.100887000
C       11.030292000      5.034378000      5.366846000
H       10.291103000      4.233694000      5.247866000
H       11.069167000      5.569924000      4.417240000
C       10.879363000      9.496709000      0.404809000
H       11.289570000      9.195753000     -0.557270000
C        9.892422000     10.452828000      0.473278000
H        9.513900000     10.912379000     -0.435927000
C        9.373029000     10.843669000      1.726132000
H        8.600391000     11.606382000      1.777213000
H        9.453992000     10.574188000      3.851294000
O       11.863929000     11.177492000      5.225987000
S       13.346034000     11.179589000      5.509216000
O       13.792530000     12.504625000      5.988739000
O       13.779491000     10.037094000      6.336761000
N       14.028345000     10.887571000      3.967350000
C       13.602635000     11.868759000      2.972588000
H       14.005203000     12.876678000      3.162685000
H       13.961005000     11.535588000      1.994097000
H       12.512565000     11.920134000      2.936427000
C       15.484511000     10.791047000      4.030663000
H       15.846734000     10.457066000      3.054379000
H       15.970214000     11.750734000      4.269316000
H       15.775830000     10.049627000      4.776664000

90
C; E = -2097.30740435 a.u.
Pd      10.658848000      9.269054000      5.928569000
P        9.504843000      7.361727000      6.219350000
C       11.420557000      8.730783000      4.148948000
C       10.912027000      9.390777000      2.985601000
C       11.532932000      9.128906000      1.715219000
C       12.636923000      8.243542000      1.649767000
H       13.095757000      8.051067000      0.682537000
C       13.120160000      7.643520000      2.787881000
H       13.973441000      6.971081000      2.735759000
C       12.500044000      7.876167000      4.037575000
H       12.884534000      7.359181000      4.913787000
C        9.822634000     10.299941000      3.019346000
C        8.430849000      7.703919000      7.704816000
C        8.402379000      9.031052000      8.197076000
C        7.508887000      9.394780000      9.207821000
H        7.512176000     10.420363000      9.568333000
C        6.634802000      8.463027000      9.747000000
H        5.935168000      8.752172000     10.525650000
C        6.682425000      7.150089000      9.299846000
H        6.026853000      6.401989000      9.739738000
C        7.571092000      6.740234000      8.298649000
C        9.328189000     10.096834000      7.712017000
C        8.828232000     11.168354000      6.907576000
C        9.716185000     12.148621000      6.472004000
H        9.353529000     12.937191000      5.817862000
C       11.065280000     12.121850000      6.853022000
H       11.745779000     12.883912000      6.484554000
C       11.530140000     11.144848000      7.725918000
H       12.562011000     11.156634000      8.065599000
C       10.671018000     10.128534000      8.195505000
C        7.386656000     11.238213000      6.519400000
H        6.802966000     11.749227000      7.294634000
H        6.938001000     10.250267000      6.393836000
H        7.255956000     11.803190000      5.592665000
C       11.152064000      9.188894000      9.256593000
H       12.230389000      9.027977000      9.184142000
H       10.649158000      8.219740000      9.228522000
H       10.951597000      9.621602000     10.244553000
C        7.584266000      5.271429000      8.014193000
C        6.658027000      4.684176000      7.133531000
C        6.721652000      3.303436000      6.906510000
H        6.021165000      2.854295000      6.205599000
C        7.649478000      2.511470000      7.569475000
H        7.692137000      1.442953000      7.375241000
C        8.508957000      3.086684000      8.501626000
H        9.216586000      2.468349000      9.049799000
C        8.477064000      4.459864000      8.750371000
C        5.567211000      5.481342000      6.483455000
H        4.627579000      5.362181000      7.037080000
H        5.373853000      5.141575000      5.461412000
H        5.782033000      6.552058000      6.458924000
C        9.368651000      5.053206000      9.799429000
H        8.807589000      5.259531000     10.719598000
H        9.802172000      6.009630000      9.487957000
H       10.184225000      4.373798000     10.061136000
C        8.281382000      6.938201000      4.910710000
H        7.734840000      6.079884000      5.322860000
C        8.808670000      6.552273000      3.508315000
H        9.819349000      6.928944000      3.329633000
H        8.860273000      5.464148000      3.416470000
C        7.817479000      7.175352000      2.504355000
H        8.295814000      8.015196000      1.986506000
H        7.508575000      6.463583000      1.733421000
C        6.644344000      7.686764000      3.338899000
H        5.917528000      6.883282000      3.515941000
H        6.107668000      8.513492000      2.863466000
C        7.292300000      8.082483000      4.658266000
H        6.582247000      8.223158000      5.479687000
H        7.844770000      9.025720000      4.537166000
C       10.558490000      5.895439000      6.558937000
H        9.924198000      5.228493000      7.147842000
C       11.820784000      6.181855000      7.379120000
H       12.366734000      7.037234000      6.953852000
H       11.604889000      6.420664000      8.423685000
C       12.607918000      4.888062000      7.207397000
H       13.656173000      4.978539000      7.506640000
H       12.155079000      4.108542000      7.835200000
C       12.430435000      4.544878000      5.727915000
H       12.522657000      3.473126000      5.531389000
H       13.209034000      5.041491000      5.136280000
C       11.046455000      5.095965000      5.328849000
H       10.327105000      4.304244000      5.093849000
H       11.132243000      5.719066000      4.436083000
C       11.021247000      9.764196000      0.556039000
H       11.497975000      9.555082000     -0.399511000
C        9.954453000     10.630016000      0.628904000
H        9.576651000     11.107705000     -0.270964000
C        9.352484000     10.904267000      1.874881000
H        8.514947000     11.594678000      1.931531000
H        9.359471000     10.516357000      3.981660000

103
D; E = -2855.82238179 a.u.
Pd       1.470402000      0.767052000     -0.644891000
P        0.109956000     -0.897988000      0.062776000
C        2.942023000      0.075279000      0.499801000
C        4.082093000     -0.489763000     -0.150023000
C        5.235316000     -0.811579000      0.647651000
C        5.212862000     -0.559257000      2.041689000
H        6.094459000     -0.803605000      2.630246000
C        4.094200000     -0.025409000      2.635671000
H        4.073835000      0.160457000      3.707739000
C        2.947501000      0.274926000      1.864420000
H        2.061172000      0.655763000      2.363193000
C        4.132355000     -0.770266000     -1.541191000
C       -1.589249000     -0.334519000      0.615972000
C       -2.772912000     -0.531075000     -0.143390000
C       -4.018982000     -0.535786000      0.501964000
H       -4.907031000     -0.698468000     -0.104560000
C       -4.137949000     -0.334426000      1.866555000
H       -5.110677000     -0.366900000      2.348709000
C       -2.998417000     -0.022421000      2.594197000
H       -3.077684000      0.240429000      3.646500000
C       -1.734346000      0.002186000      1.998850000
C       -2.864301000     -0.618035000     -1.631310000
C       -3.167523000     -1.830666000     -2.277246000
C       -3.318782000     -1.837081000     -3.668431000
H       -3.524964000     -2.780383000     -4.170759000
C       -3.218730000     -0.662773000     -4.404844000
H       -3.335725000     -0.684898000     -5.485276000
C       -2.992985000      0.545061000     -3.750939000
H       -2.951904000      1.474298000     -4.315589000
C       -2.826406000      0.588854000     -2.364823000
C       -3.353428000     -3.108313000     -1.512760000
H       -4.417835000     -3.311734000     -1.341296000
H       -2.876217000     -3.083819000     -0.528772000
H       -2.955932000     -3.966119000     -2.065276000
C       -2.662337000      1.906006000     -1.672125000
H       -2.641798000      2.728598000     -2.391822000
H       -1.739220000      1.950125000     -1.089944000
H       -3.485636000      2.090228000     -0.970255000
C       -0.660958000      0.622494000      2.845851000
C       -0.216958000      0.025992000      4.046695000
C        0.705657000      0.707280000      4.849850000
H        1.059952000      0.227673000      5.760241000
C        1.147566000      1.980493000      4.516612000
H        1.857823000      2.498758000      5.155665000
C        0.657407000      2.595253000      3.369299000
H        0.965728000      3.607790000      3.116326000
C       -0.245272000      1.939360000      2.528017000
C       -0.706768000     -1.312364000      4.520558000
H       -1.299898000     -1.203117000      5.435847000
H        0.132139000     -1.970948000      4.772662000
H       -1.335031000     -1.825525000      3.789090000
C       -0.785100000      2.672760000      1.339772000
H       -0.327662000      2.314945000      0.406301000
H       -0.571836000      3.742025000      1.417493000
H       -1.867801000      2.546153000      1.233014000
C        0.000731000     -1.981536000     -1.447499000
H       -0.935658000     -2.546432000     -1.389440000
C        1.174136000     -2.979320000     -1.511813000
H        2.104888000     -2.462522000     -1.247935000
H        1.058252000     -3.811328000     -0.812578000
C        1.236976000     -3.439057000     -2.982369000
H        2.262854000     -3.356699000     -3.358258000
H        0.948824000     -4.489183000     -3.088842000
C        0.288621000     -2.507592000     -3.750250000
H       -0.682626000     -2.994444000     -3.908826000
H        0.667212000     -2.222346000     -4.736445000
C        0.103903000     -1.313145000     -2.823192000
H       -0.742401000     -0.679422000     -3.088203000
H        1.005816000     -0.682621000     -2.844837000
C        0.443768000     -2.108911000      1.432444000
H        0.296737000     -1.505009000      2.325017000
C        1.828206000     -2.794665000      1.600606000
H        2.502699000     -2.657316000      0.753803000
H        2.332247000     -2.343289000      2.461860000
C        1.522709000     -4.275159000      1.870130000
H        1.600238000     -4.855671000      0.941996000
H        2.225855000     -4.719928000      2.580603000
C        0.077838000     -4.293476000      2.357658000
H        0.027000000     -3.978079000      3.408125000
H       -0.393661000     -5.278387000      2.286808000
C       -0.594675000     -3.250362000      1.473412000
H       -1.568861000     -2.910992000      1.844252000
H       -0.759189000     -3.674536000      0.474261000
C        6.367164000     -1.385583000      0.016539000
H        7.234264000     -1.622485000      0.630019000
C        6.376235000     -1.645013000     -1.334377000
H        7.252374000     -2.089325000     -1.799042000
C        5.245736000     -1.336679000     -2.120083000
H        5.254086000     -1.546062000     -3.186540000
H        3.258794000     -0.533713000     -2.149514000
O        2.714963000      2.376956000     -1.665173000
S        1.679248000      2.774936000     -2.685427000
O        0.417308000      2.018143000     -2.356620000
O        2.107412000      2.661342000     -4.080528000
N        1.436383000      4.421809000     -2.406104000
C        0.632006000      5.063829000     -3.448323000
H        0.619683000      6.136845000     -3.244230000
H        1.086217000      4.903632000     -4.425905000
H       -0.407890000      4.703484000     -3.464886000
C        0.889779000      4.676240000     -1.072025000
H        1.477491000      4.149673000     -0.316179000
H        0.957973000      5.748723000     -0.874545000
H       -0.164036000      4.370845000     -0.990584000

92
EOH; E = -2173,27331914 a.u. 
Pd      10.630449000      9.501781000      6.018440000
P        9.502461000      7.524899000      6.279927000
C       11.257710000      8.985549000      4.177983000
C       10.596057000      9.583157000      3.059670000
C       10.991245000      9.205503000      1.730004000
C       12.052316000      8.282827000      1.556203000
H       12.342031000      8.000969000      0.546247000
C       12.708970000      7.766839000      2.648444000
H       13.532803000      7.068714000      2.514034000
C       12.312333000      8.120955000      3.959688000
H       12.833882000      7.668995000      4.800980000
C        9.547086000     10.529457000      3.199911000
C        8.342806000      7.670609000      7.727471000
C        8.180240000      8.972144000      8.253843000
C        7.187524000      9.225646000      9.210284000
H        7.081632000     10.235842000      9.599174000
C        6.356494000      8.213601000      9.662833000
H        5.582741000      8.423075000     10.396075000
C        6.544632000      6.922022000      9.189605000
H        5.926995000      6.109384000      9.566103000
C        7.527086000      6.622708000      8.239088000
C        9.043157000     10.157956000      7.940534000
C        8.469644000     11.288912000      7.292500000
C        9.134891000     12.511565000      7.339877000
H        8.690034000     13.370110000      6.840966000
C       10.338047000     12.652198000      8.029101000
H       10.831361000     13.619599000      8.070773000
C       10.909668000     11.553811000      8.649798000
H       11.851107000     11.653833000      9.185458000
C       10.284776000     10.298976000      8.621729000
C        7.143213000     11.209943000      6.598526000
H        6.381384000     11.783783000      7.139433000
H        6.775230000     10.187186000      6.507651000
H        7.199772000     11.641865000      5.592879000
C       10.861030000      9.187667000      9.446204000
H       11.954528000      9.202675000      9.419437000
H       10.523521000      8.201742000      9.122073000
H       10.562318000      9.293647000     10.497070000
C        7.673311000      5.167518000      7.917253000
C        6.813836000      4.523127000      7.008685000
C        6.997035000      3.157793000      6.752910000
H        6.348281000      2.668234000      6.029446000
C        7.976755000      2.430326000      7.414843000
H        8.112695000      1.373983000      7.197954000
C        8.767385000      3.053854000      8.376551000
H        9.512906000      2.483746000      8.927065000
C        8.614890000      4.413126000      8.654391000
C        5.668517000      5.236818000      6.353454000
H        4.735070000      5.037713000      6.894676000
H        5.514815000      4.891757000      5.326299000
H        5.795775000      6.321732000      6.339117000
C        9.434131000      5.054240000      9.734134000
H        8.815455000      5.295385000     10.607632000
H        9.883469000      6.000659000      9.413071000
H       10.236595000      4.392987000     10.071652000
C        8.301960000      7.015073000      4.960933000
H        7.808998000      6.122159000      5.361128000
C        8.824041000      6.669079000      3.542567000
H        9.831758000      7.046880000      3.357578000
H        8.873771000      5.582155000      3.426898000
C        7.822996000      7.302287000      2.557481000
H        8.267081000      8.197696000      2.104628000
H        7.564780000      6.627468000      1.735619000
C        6.615750000      7.705182000      3.400443000
H        5.943506000      6.849020000      3.546773000
H        6.026683000      8.510412000      2.949266000
C        7.239221000      8.098632000      4.732093000
H        6.521499000      8.172423000      5.556878000
H        7.728079000      9.079768000      4.638428000
C       10.619516000      6.080610000      6.592807000
H       10.046694000      5.394699000      7.216195000
C       11.908952000      6.412516000      7.353357000
H       12.413699000      7.279938000      6.901759000
H       11.732664000      6.655102000      8.404920000
C       12.727525000      5.140507000      7.167324000
H       13.783943000      5.262255000      7.425492000
H       12.320771000      4.354896000      7.819506000
C       12.502865000      4.776671000      5.700123000
H       12.630922000      3.707740000      5.505922000
H       13.237376000      5.299557000      5.074979000
C       11.083626000      5.273124000      5.357433000
H       10.383278000      4.450767000      5.170221000
H       11.109482000      5.878264000      4.449787000
C       10.304916000      9.767165000      0.623578000
H       10.608803000      9.469024000     -0.378156000
C        9.282296000     10.670820000      0.801900000
H        8.768951000     11.090727000     -0.059173000
C        8.903723000     11.060399000      2.104364000
H        8.102970000     11.782684000      2.242660000
H        9.262858000     10.832826000      4.207560000
O       11.823219000     11.184283000      5.748294000
H       12.258026000     11.053265000      4.896727000

104
EOtBu; E = -2330,508847 a.u.
Pd      10.612667000      9.544420000      5.931786000
P        9.496097000      7.551560000      6.237741000
C       11.203998000      8.943101000      4.134574000
C       10.561744000      9.501272000      2.982408000
C       10.985357000      9.095314000      1.680544000
C       12.057013000      8.172815000      1.548428000
H       12.372737000      7.870010000      0.553546000
C       12.680495000      7.680790000      2.665046000
H       13.505616000      6.980033000      2.568612000
C       12.250714000      8.067686000      3.957970000
H       12.761541000      7.643317000      4.815763000
C        9.497366000     10.442317000      3.074909000
C        8.367987000      7.693800000      7.714280000
C        8.275861000      8.964861000      8.315128000
C        7.342117000      9.199763000      9.333302000
H        7.291465000     10.188808000      9.779027000
C        6.501297000      8.195969000      9.779323000
H        5.775797000      8.391582000     10.562672000
C        6.623524000      6.925869000      9.233907000
H        6.001760000      6.114904000      9.601978000
C        7.545718000      6.650508000      8.222390000
C        9.156298000     10.159950000      8.048948000
C        8.582835000     11.298535000      7.420046000
C        9.191683000     12.539557000      7.569688000
H        8.744754000     13.409011000      7.095617000
C       10.347978000     12.682566000      8.334007000
H       10.797954000     13.662999000      8.457449000
C       10.926771000     11.572631000      8.927482000
H       11.830210000     11.680076000      9.521712000
C       10.344581000     10.304820000      8.805120000
C        7.277215000     11.196995000      6.677831000
H        6.430901000     11.261037000      7.372030000
H        7.186040000     10.250419000      6.144920000
H        7.177575000     12.012659000      5.956655000
C       10.946071000      9.167684000      9.589352000
H       12.002271000      9.039739000      9.332130000
H       10.432272000      8.222378000      9.415983000
H       10.895798000      9.382694000     10.662373000
C        7.624010000      5.199648000      7.836648000
C        6.718890000      4.634521000      6.923907000
C        6.835045000      3.277015000      6.604283000
H        6.149404000      2.846568000      5.878823000
C        7.797206000      2.481089000      7.209285000
H        7.881882000      1.430956000      6.945461000
C        8.633875000      3.027315000      8.178688000
H        9.361188000      2.399043000      8.685987000
C        8.545333000      4.376669000      8.519445000
C        5.580813000      5.421848000      6.324020000
H        4.643341000      5.159442000      6.828246000
H        5.453751000      5.188587000      5.262772000
H        5.712812000      6.498909000      6.430604000
C        9.401080000      4.919987000      9.637601000
H        8.813548000      5.001608000     10.559978000
H        9.788665000      5.918946000      9.423314000
H       10.246767000      4.257575000      9.839596000
C        8.305062000      7.001642000      4.926506000
H        7.796536000      6.138381000      5.358179000
C        8.850108000      6.566473000      3.536397000
H        9.845779000      6.956270000      3.331721000
H        8.916896000      5.476394000      3.496916000
C        7.841546000      7.113018000      2.497324000
H        8.283982000      7.961923000      1.965357000
H        7.576697000      6.362826000      1.746707000
C        6.629875000      7.591378000      3.306474000
H        5.948854000      6.756199000      3.509866000
H        6.058521000      8.371942000      2.795148000
C        7.252589000      8.078699000      4.614375000
H        6.527091000      8.211035000      5.421344000
H        7.745540000      9.041268000      4.442719000
C       10.618622000      6.120696000      6.594342000
H       10.027745000      5.444782000      7.206526000
C       11.873301000      6.486415000      7.404321000
H       12.385858000      7.351540000      6.964724000
H       11.643324000      6.732013000      8.442595000
C       12.727980000      5.224422000      7.271241000
H       13.772870000      5.384787000      7.553014000
H       12.322338000      4.442936000      7.926119000
C       12.559658000      4.823504000      5.799236000
H       12.715939000      3.753496000      5.636631000
H       13.299254000      5.353745000      5.188737000
C       11.134650000      5.276499000      5.397688000
H       10.463450000      4.428251000      5.233665000
H       11.173691000      5.840489000      4.468304000
C       10.320160000      9.619721000      0.538359000
H       10.647834000      9.296649000     -0.446707000
C        9.288448000     10.514087000      0.668510000
H        8.789619000     10.905468000     -0.213225000
C        8.876140000     10.934863000      1.954971000
H        8.065753000     11.650970000      2.054418000
H        9.182636000     10.772289000      4.061375000
O       11.641324000     11.296693000      5.601186000
C       13.039157000     11.449726000      5.640275000
C       13.630634000     11.397832000      4.219543000
H       14.707678000     11.605270000      4.221740000
H       13.472865000     10.415215000      3.766709000
H       13.141465000     12.146808000      3.585723000
C       13.710592000     10.380371000      6.516618000
H       13.283809000     10.395996000      7.526468000
H       13.557917000      9.381245000      6.095792000
H       14.790986000     10.549905000      6.600784000
C       13.340492000     12.835167000      6.239885000
H       14.413579000     13.059742000      6.221112000
H       12.819626000     13.614390000      5.671737000
H       12.999883000     12.887016000      7.278911000

104
EPhNH2; E = -2384,925296 a.u.
Pd      10.833586000      9.361159000      5.669782000
P        9.627916000      7.457505000      6.081536000
C       11.316903000      8.636039000      3.845048000
C       10.649559000      9.212972000      2.722004000
C       10.982698000      8.747331000      1.403277000
C       11.981096000      7.754398000      1.248687000
H       12.223764000      7.407387000      0.246890000
C       12.637342000      7.250570000      2.346292000
H       13.411351000      6.495750000      2.226226000
C       12.303814000      7.693004000      3.648778000
H       12.822056000      7.250431000      4.496845000
C        9.661283000     10.225167000      2.843242000
C        8.568340000      7.802192000      7.566041000
C        8.532648000      9.142963000      8.011791000
C        7.611011000      9.532991000      8.992336000
H        7.602086000     10.569738000      9.320170000
C        6.729346000      8.619206000      9.546796000
H        6.011027000      8.934798000     10.297903000
C        6.797487000      7.289343000      9.154626000
H        6.141020000      6.552331000      9.611954000
C        7.706864000      6.853139000      8.184874000
C        9.465230000     10.238005000      7.584546000
C        8.936288000     11.363472000      6.884926000
C        9.679572000     12.539748000      6.820723000
H        9.266667000     13.392677000      6.286530000
C       10.914262000     12.648695000      7.462892000
H       11.464016000     13.585919000      7.430662000
C       11.443306000     11.556636000      8.130511000
H       12.406731000     11.630802000      8.630900000
C       10.741276000     10.341945000      8.208424000
C        7.566442000     11.325138000      6.282952000
H        6.819571000     11.713182000      6.986482000
H        7.254481000     10.312995000      6.019672000
H        7.510859000     11.950397000      5.386663000
C       11.290966000      9.260998000      9.088256000
H       12.368331000      9.139635000      8.936276000
H       10.806760000      8.295864000      8.930953000
H       11.145952000      9.523350000     10.143554000
C        7.734618000      5.372070000      7.963765000
C        6.792353000      4.730840000      7.138971000
C        6.863794000      3.340532000      6.980540000
H        6.149545000      2.850844000      6.321780000
C        7.815073000      2.590636000      7.658044000
H        7.862931000      1.513986000      7.517385000
C        8.690471000      3.220380000      8.539081000
H        9.414709000      2.636937000      9.103673000
C        8.650246000      4.603643000      8.719770000
C        5.676841000      5.479288000      6.471586000
H        4.740599000      5.341673000      7.026521000
H        5.495870000      5.110219000      5.457134000
H        5.857718000      6.555419000      6.422078000
C        9.558200000      5.253676000      9.720598000
H        8.993687000      5.612617000     10.590119000
H       10.074598000      6.131270000      9.315091000
H       10.313103000      4.552446000     10.085814000
C        8.343393000      6.938507000      4.853977000
H        7.818404000      6.120715000      5.360589000
C        8.767217000      6.427682000      3.452056000
H        9.788307000      6.706348000      3.184988000
H        8.730592000      5.334183000      3.438498000
C        7.762518000      7.043868000      2.460375000
H        8.239907000      7.867523000      1.914662000
H        7.423394000      6.322143000      1.711332000
C        6.625294000      7.594139000      3.316406000
H        5.912474000      6.798446000      3.570323000
H        6.062864000      8.392947000      2.822442000
C        7.337713000      8.063540000      4.576845000
H        6.669016000      8.255368000      5.423075000
H        7.878816000      8.996971000      4.367734000
C       10.678430000      5.984891000      6.457536000
H       10.085321000      5.398441000      7.159289000
C       12.011683000      6.292518000      7.148457000
H       12.555473000      7.084888000      6.612146000
H       11.886605000      6.629365000      8.181037000
C       12.741184000      4.958865000      7.039521000
H       13.811477000      5.031264000      7.254809000
H       12.308426000      4.255439000      7.764508000
C       12.441811000      4.499840000      5.613618000
H       12.511283000      3.414946000      5.494232000
H       13.174318000      4.939547000      4.925160000
C       11.035281000      5.039119000      5.285622000
H       10.285007000      4.242998000      5.216969000
H       11.043484000      5.547680000      4.320585000
C       10.297346000      9.294405000      0.289472000
H       10.553241000      8.930140000     -0.703451000
C        9.334364000     10.264457000      0.449698000
H        8.820187000     10.671056000     -0.416912000
C        9.016936000     10.738570000      1.740211000
H        8.261362000     11.510215000      1.863558000
H        9.415890000     10.587747000      3.842118000
N       12.212364000     11.034845000      5.088481000
C       13.473649000     11.065788000      5.786708000
C       14.081461000      9.863963000      6.150137000
C       14.070254000     12.279419000      6.127390000
C       15.280455000      9.877534000      6.857564000
H       13.593941000      8.925390000      5.890329000
C       15.264566000     12.287434000      6.844170000
H       13.592971000     13.212553000      5.837475000
C       15.872361000     11.088706000      7.212547000
H       15.745579000      8.937420000      7.141748000
H       15.720050000     13.236097000      7.114539000
H       16.801930000     11.097954000      7.774347000
H       12.373184000     10.889053000      4.092026000
H       11.748119000     11.939090000      5.169992000

93
EH2O; E = -2173.75502585 a.u.
Pd      10.809468000      9.303930000      5.828488000
P        9.621212000      7.404288000      6.164155000
C       11.407247000      8.612260000      4.032177000
C       10.818161000      9.200845000      2.872222000
C       11.251772000      8.752305000      1.576996000
C       12.275257000      7.776749000      1.485002000
H       12.593939000      7.444298000      0.499650000
C       12.860766000      7.271015000      2.620497000
H       13.655982000      6.532472000      2.547700000
C       12.420925000      7.686893000      3.900210000
H       12.879328000      7.240483000      4.779461000
C        9.818589000     10.206471000      2.931134000
C        8.524265000      7.736975000      7.625197000
C        8.524594000      9.057084000      8.130494000
C        7.589714000      9.438500000      9.101032000
H        7.610376000     10.458966000      9.475999000
C        6.656068000      8.536087000      9.584944000
H        5.926285000      8.845470000     10.327485000
C        6.686577000      7.223449000      9.134568000
H        5.989943000      6.492706000      9.539409000
C        7.610501000      6.794383000      8.175351000
C        9.513778000     10.127743000      7.775714000
C        9.063029000     11.285244000      7.072036000
C        9.860973000     12.426636000      7.051644000
H        9.509583000     13.303664000      6.513393000
C       11.078355000     12.466518000      7.733475000
H       11.671407000     13.377383000      7.731308000
C       11.535154000     11.341058000      8.403368000
H       12.478985000     11.367634000      8.942997000
C       10.764913000     10.166101000      8.452983000
C        7.718730000     11.309980000      6.415842000
H        6.948357000     11.650559000      7.118588000
H        7.408919000     10.322884000      6.066083000
H        7.705089000     12.001864000      5.569017000
C       11.209629000      9.058020000      9.355880000
H       12.286505000      8.885028000      9.275459000
H       10.689159000      8.118439000      9.165017000
H       11.007446000      9.327246000     10.400005000
C        7.600132000      5.322018000      7.899564000
C        6.666306000      4.739709000      7.022964000
C        6.702737000      3.354673000      6.814930000
H        5.996909000      2.910932000      6.115859000
C        7.610406000      2.552461000      7.492377000
H        7.632364000      1.480820000      7.312443000
C        8.474352000      3.122935000      8.423511000
H        9.162083000      2.497463000      8.988801000
C        8.467539000      4.499275000      8.655293000
C        5.596848000      5.545823000      6.347562000
H        4.639363000      5.419770000      6.867907000
H        5.437289000      5.217529000      5.315695000
H        5.812575000      6.616605000      6.341029000
C        9.355470000      5.084196000      9.712639000
H        8.769605000      5.413357000     10.579964000
H        9.899240000      5.969239000      9.364157000
H       10.085325000      4.352575000     10.068775000
C        8.381660000      6.934782000      4.875771000
H        7.817258000      6.121100000      5.345169000
C        8.863532000      6.434785000      3.489713000
H        9.898225000      6.708704000      3.274031000
H        8.819320000      5.341950000      3.462225000
C        7.911158000      7.073152000      2.460649000
H        8.426738000      7.887797000      1.936514000
H        7.587969000      6.359382000      1.697133000
C        6.750021000      7.643132000      3.271624000
H        6.008033000      6.862429000      3.485520000
H        6.228913000      8.459364000      2.761088000
C        7.414573000      8.084841000      4.567838000
H        6.713600000      8.284096000      5.385729000
H        7.985470000      9.007007000      4.393257000
C       10.643895000      5.915957000      6.546450000
H       10.002820000      5.313464000      7.191260000
C       11.932489000      6.195255000      7.328316000
H       12.504399000      7.009019000      6.857677000
H       11.742725000      6.489429000      8.363583000
C       12.670087000      4.866711000      7.210997000
H       13.724852000      4.930293000      7.494489000
H       12.194873000      4.134489000      7.878589000
C       12.458852000      4.466174000      5.752473000
H       12.549488000      3.388442000      5.590340000
H       13.223382000      4.944620000      5.127770000
C       11.066529000      5.003551000      5.368909000
H       10.328883000      4.202459000      5.245388000
H       11.115894000      5.534600000      4.417395000
C       10.641315000      9.300899000      0.421298000
H       10.971532000      8.947897000     -0.553575000
C        9.660213000     10.260764000      0.520409000
H        9.204533000     10.669685000     -0.377307000
C        9.250964000     10.724023000      1.788686000
H        8.486213000     11.492685000      1.863232000
H        9.508643000     10.569182000      3.910734000
O       12.107377000     11.054442000      5.268899000
H       12.903950000     10.707406000      4.842259000
H       12.425546000     11.495579000      6.071359000

106
FOH; E = -2460.86592202 a.u. 
Pd       1.046819000      0.581259000     -1.119575000
P       -0.146695000     -0.673869000      0.450900000
C        2.872896000      0.452744000     -0.283226000
C        3.809277000     -0.545961000     -0.696481000
C        5.135568000     -0.552125000     -0.137991000
C        5.505784000      0.457141000      0.783305000
H        6.509299000      0.443237000      1.203473000
C        4.613225000      1.451672000      1.109951000
H        4.902167000      2.244961000      1.797178000
C        3.308484000      1.451833000      0.568086000
H        2.625113000      2.242123000      0.867782000
C        3.496274000     -1.529036000     -1.670547000
C       -1.841408000      0.122827000      0.716152000
C       -3.102438000     -0.433363000      0.352543000
C       -4.259594000      0.361709000      0.406307000
H       -5.204849000     -0.095398000      0.121973000
C       -4.230284000      1.676359000      0.839554000
H       -5.136490000      2.275472000      0.858584000
C       -3.028387000      2.189883000      1.302811000
H       -2.990554000      3.190094000      1.729942000
C       -1.847661000      1.439085000      1.274948000
C       -3.398582000     -1.873767000      0.075011000
C       -3.398803000     -2.775749000      1.165181000
C       -3.723665000     -4.114721000      0.943254000
H       -3.708547000     -4.805995000      1.783277000
C       -4.079521000     -4.563053000     -0.326122000
H       -4.318643000     -5.610797000     -0.488932000
C       -4.155634000     -3.657772000     -1.375756000
H       -4.467410000     -3.991682000     -2.363569000
C       -3.843926000     -2.305036000     -1.188385000
C       -3.111328000     -2.304841000      2.558244000
H       -3.865825000     -1.581271000      2.892663000
H       -2.146914000     -1.796171000      2.641198000
H       -3.112464000     -3.137860000      3.266400000
C       -4.022231000     -1.361749000     -2.341778000
H       -3.708583000     -1.820053000     -3.285096000
H       -3.471587000     -0.425977000     -2.213975000
H       -5.076949000     -1.086205000     -2.463693000
C       -0.727399000      2.066635000      2.056158000
C       -0.735119000      1.866075000      3.459152000
C        0.233198000      2.494049000      4.245294000
H        0.231517000      2.318378000      5.319257000
C        1.170673000      3.352041000      3.678266000
H        1.920461000      3.833303000      4.300955000
C        1.115054000      3.618126000      2.317463000
H        1.809033000      4.327774000      1.870116000
C        0.164159000      2.999188000      1.494859000
C       -1.808131000      1.067207000      4.140923000
H       -2.699874000      1.685086000      4.308924000
H       -1.476131000      0.713125000      5.121452000
H       -2.147566000      0.204368000      3.560677000
C        0.058994000      3.421567000      0.063655000
H       -0.494369000      2.697414000     -0.533704000
H        1.043932000      3.564461000     -0.395086000
H       -0.474623000      4.379150000     -0.015571000
C       -0.350197000     -2.346549000     -0.348439000
H       -1.184102000     -2.861270000      0.135963000
C        0.894502000     -3.270402000     -0.250261000
H        1.818070000     -2.702339000     -0.080148000
H        0.787004000     -3.956545000      0.590617000
C        0.952733000     -4.046848000     -1.581649000
H        1.798209000     -3.697977000     -2.185970000
H        1.100053000     -5.119360000     -1.424087000
C       -0.354510000     -3.720701000     -2.300009000
H       -1.167283000     -4.372298000     -1.950569000
H       -0.289842000     -3.831265000     -3.386892000
C       -0.615776000     -2.290703000     -1.857120000
H       -1.608164000     -1.918679000     -2.116811000
H        0.129065000     -1.631095000     -2.328716000
C        0.379692000     -1.012244000      2.216926000
H       -0.428219000     -0.554957000      2.796712000
C        1.686535000     -0.398233000      2.720517000
H        2.519237000     -0.779325000      2.117400000
H        1.709744000      0.693332000      2.649176000
C        1.778490000     -0.919642000      4.163734000
H        2.814978000     -1.124077000      4.448639000
H        1.404023000     -0.166269000      4.866344000
C        0.900640000     -2.192022000      4.204463000
H       -0.004619000     -2.016490000      4.799234000
H        1.412526000     -3.048905000      4.652519000
C        0.517351000     -2.445740000      2.746345000
H       -0.373396000     -3.069878000      2.622632000
H        1.348597000     -2.945357000      2.241830000
C        6.050511000     -1.555290000     -0.547566000
H        7.047670000     -1.553820000     -0.110970000
C        5.702191000     -2.498934000     -1.486108000
H        6.420395000     -3.254452000     -1.794029000
C        4.413163000     -2.478995000     -2.061284000
H        4.146283000     -3.214213000     -2.816679000
H        2.498589000     -1.504672000     -2.110411000
N       -0.767220000      0.850876000     -2.584862000
O        2.007696000      1.524275000     -2.705936000
H        2.943966000      1.547826000     -2.475058000
C       -1.363331000      2.124369000     -2.784829000
C       -2.568099000      2.429805000     -2.147286000
C       -0.722591000      3.098654000     -3.555791000
C       -3.117773000      3.702444000     -2.262792000
H       -3.059162000      1.666264000     -1.548161000
C       -1.280457000      4.369084000     -3.666681000
H        0.211703000      2.855745000     -4.053606000
C       -2.475513000      4.681622000     -3.019385000
H       -4.053545000      3.926345000     -1.755864000
H       -0.774958000      5.120357000     -4.267929000
H       -2.904545000      5.675435000     -3.109705000
H       -1.476434000      0.144318000     -2.411309000
H       -0.228608000      0.566384000     -3.399350000

118
FOtBu; E = -2618.07923104 a.u.
Pd      -0.988564000      0.350136000     -0.665560000
P        0.806033000     -0.406951000      0.628017000
C       -1.531710000      1.708345000      0.753581000
C       -1.451695000      3.102353000      0.406320000
C       -1.905950000      4.102453000      1.337122000
C       -2.460306000      3.703556000      2.577376000
H       -2.798114000      4.468297000      3.273745000
C       -2.591123000      2.367391000      2.867702000
H       -3.045394000      2.050479000      3.804849000
C       -2.131418000      1.386454000      1.958862000
H       -2.264423000      0.347253000      2.233372000
C       -0.977247000      3.558266000     -0.852237000
C        1.758807000     -1.760584000     -0.287622000
C        3.011399000     -1.578080000     -0.958410000
C        3.410368000     -2.504642000     -1.937822000
H        4.370604000     -2.349656000     -2.423672000
C        2.642914000     -3.603264000     -2.279345000
H        2.958054000     -4.279096000     -3.069347000
C        1.511311000     -3.866830000     -1.525714000
H        0.961270000     -4.793164000     -1.676482000
C        1.084311000     -3.007634000     -0.506014000
C        4.117169000     -0.606977000     -0.647255000
C        4.796673000     -0.700976000      0.590255000
C        5.923414000      0.091969000      0.820420000
H        6.432244000      0.011130000      1.778687000
C        6.404152000      0.959143000     -0.154543000
H        7.280056000      1.572499000      0.040270000
C        5.758317000      1.026331000     -1.381541000
H        6.126604000      1.694939000     -2.157190000
C        4.631072000      0.242474000     -1.651603000
C        4.353684000     -1.655838000      1.655051000
H        4.324186000     -2.684261000      1.279271000
H        3.346219000     -1.433295000      2.028539000
H        5.032601000     -1.629282000      2.511290000
C        4.005047000      0.348947000     -3.011561000
H        4.097670000      1.367112000     -3.403738000
H        2.945680000      0.083636000     -3.005741000
H        4.492536000     -0.315786000     -3.735479000
C        0.114390000     -3.697615000      0.418873000
C        0.695268000     -4.460304000      1.464148000
C       -0.120534000     -5.258861000      2.271450000
H        0.339533000     -5.831634000      3.074027000
C       -1.488940000     -5.347898000      2.045668000
H       -2.110465000     -5.978451000      2.676233000
C       -2.046584000     -4.645358000      0.986481000
H       -3.110922000     -4.729200000      0.776025000
C       -1.265149000     -3.830797000      0.158747000
C        2.169942000     -4.454798000      1.738045000
H        2.486674000     -3.552092000      2.273664000
H        2.766970000     -4.498237000      0.821203000
H        2.447805000     -5.307284000      2.363651000
C       -1.929642000     -3.119324000     -0.970708000
H       -1.369775000     -3.205520000     -1.905635000
H       -1.995386000     -2.039254000     -0.776932000
H       -2.942883000     -3.499467000     -1.130688000
C        1.957436000      1.044767000      0.839664000
H        2.943871000      0.648506000      1.091152000
C        1.627528000      2.148055000      1.878625000
H        0.554949000      2.218172000      2.074152000
H        2.111743000      1.933720000      2.833251000
C        2.143779000      3.469627000      1.265245000
H        1.300706000      4.145221000      1.076354000
H        2.822272000      3.996801000      1.942758000
C        2.810647000      3.091514000     -0.058477000
H        3.873258000      2.855842000      0.090041000
H        2.754221000      3.886957000     -0.809662000
C        2.056589000      1.838393000     -0.465585000
H        2.502614000      1.282832000     -1.287932000
H        1.041802000      2.108225000     -0.777219000
C        0.484973000     -1.157055000      2.324557000
H        1.192392000     -1.993530000      2.348821000
C       -0.928653000     -1.733752000      2.626889000
H       -1.684468000     -1.400763000      1.905321000
H       -0.900910000     -2.818118000      2.553640000
C       -1.242856000     -1.343733000      4.078623000
H       -1.859525000     -0.437594000      4.125929000
H       -1.790180000     -2.132155000      4.604614000
C        0.124926000     -1.044067000      4.680784000
H        0.664886000     -1.978543000      4.888759000
H        0.079066000     -0.471873000      5.612650000
C        0.803897000     -0.285606000      3.549413000
H        1.878410000     -0.128731000      3.687942000
H        0.326110000      0.695613000      3.464944000
C       -1.817773000      5.473005000      0.984497000
H       -2.158727000      6.212285000      1.707203000
C       -1.333792000      5.868466000     -0.241149000
H       -1.280829000      6.924000000     -0.495023000
C       -0.919084000      4.896391000     -1.174640000
H       -0.554685000      5.203100000     -2.152000000
H       -0.663590000      2.817368000     -1.583483000
N       -2.870148000      0.913251000     -1.769158000
C       -4.038920000      1.075090000     -0.981113000
C       -4.548304000      2.350107000     -0.726185000
C       -4.629747000     -0.042452000     -0.383926000
C       -5.636273000      2.503793000      0.128983000
H       -4.081564000      3.216911000     -1.189848000
C       -5.721978000      0.120295000      0.461841000
H       -4.219621000     -1.031464000     -0.579859000
C       -6.227479000      1.393030000      0.728114000
H       -6.020847000      3.500982000      0.326978000
H       -6.177937000     -0.753987000      0.918858000
H       -7.076310000      1.516585000      1.394364000
H       -2.706153000      1.708490000     -2.381620000
H       -2.871518000      0.062061000     -2.330873000
O       -0.745605000     -0.839355000     -2.473006000
C       -0.359379000     -0.341638000     -3.726126000
C        0.729503000     -1.256671000     -4.300208000
H        1.096228000     -0.919051000     -5.278538000
H        1.581712000     -1.308861000     -3.615180000
H        0.342297000     -2.276444000     -4.419370000
C       -1.558412000     -0.369038000     -4.688356000
H       -1.272964000     -0.112353000     -5.716798000
H       -2.006901000     -1.369494000     -4.706323000
H       -2.334472000      0.342366000     -4.381301000
C        0.168285000      1.091442000     -3.651421000
H       -0.627805000      1.777633000     -3.336444000
H        0.984909000      1.166053000     -2.924677000
H        0.542738000      1.446674000     -4.620635000

106
TSFOH-GOH; E = -2460.84147586 a.u.
Pd       1.057524000      0.562659000     -1.136796000
P       -0.109456000     -0.624608000      0.463311000
C        2.894489000      0.395100000     -0.322426000
C        3.842661000     -0.554604000     -0.814458000
C        5.204771000     -0.501397000     -0.352911000
C        5.589870000      0.508812000      0.561023000
H        6.621465000      0.540362000      0.905234000
C        4.672311000      1.441306000      0.985285000
H        4.968346000      2.229086000      1.675451000
C        3.331475000      1.380961000      0.543324000
H        2.628488000      2.115631000      0.929023000
C        3.506884000     -1.545273000     -1.773147000
C       -1.804597000      0.166828000      0.680460000
C       -3.051394000     -0.395912000      0.279692000
C       -4.202671000      0.407874000      0.268869000
H       -5.140058000     -0.048742000     -0.040832000
C       -4.181214000      1.730795000      0.676989000
H       -5.082906000      2.336060000      0.643600000
C       -2.999927000      2.245059000      1.189869000
H       -2.975847000      3.250985000      1.603997000
C       -1.824289000      1.487486000      1.224768000
C       -3.345103000     -1.843537000      0.036327000
C       -3.368770000     -2.718066000      1.147476000
C       -3.697704000     -4.061197000      0.952496000
H       -3.700491000     -4.730914000      1.809906000
C       -4.034562000     -4.539437000     -0.310174000
H       -4.277370000     -5.589512000     -0.450750000
C       -4.085222000     -3.659954000     -1.384091000
H       -4.379358000     -4.016425000     -2.369236000
C       -3.768319000     -2.305907000     -1.224717000
C       -3.101822000     -2.218256000      2.534594000
H       -3.841884000     -1.463882000      2.830447000
H       -2.124506000     -1.737288000      2.629845000
H       -3.143937000     -3.032211000      3.263287000
C       -3.912659000     -1.383763000     -2.398350000
H       -3.807566000     -1.926312000     -3.342499000
H       -3.176935000     -0.574942000     -2.386331000
H       -4.899998000     -0.905556000     -2.411631000
C       -0.725448000      2.109545000      2.040435000
C       -0.783641000      1.924156000      3.444419000
C        0.167906000      2.544901000      4.255891000
H        0.125726000      2.383167000      5.331219000
C        1.143188000      3.375858000      3.711791000
H        1.878967000      3.851021000      4.355474000
C        1.145214000      3.619923000      2.346094000
H        1.870741000      4.306768000      1.913295000
C        0.208672000      3.010628000      1.499595000
C       -1.885562000      1.139547000      4.094959000
H       -2.778831000      1.763473000      4.228486000
H       -1.588602000      0.788801000      5.087883000
H       -2.209584000      0.275132000      3.508243000
C        0.169784000      3.404082000      0.058756000
H       -0.517630000      2.781493000     -0.513048000
H        1.158108000      3.343764000     -0.414559000
H       -0.167614000      4.443784000     -0.046713000
C       -0.286087000     -2.301356000     -0.329654000
H       -1.128509000     -2.805431000      0.152965000
C        0.949792000     -3.231649000     -0.208094000
H        1.878771000     -2.664937000     -0.064578000
H        0.844810000     -3.889420000      0.655041000
C        0.988802000     -4.051800000     -1.515066000
H        1.854846000     -3.760307000     -2.120174000
H        1.089744000     -5.123469000     -1.320153000
C       -0.299228000     -3.701801000     -2.258763000
H       -1.132061000     -4.330560000     -1.915232000
H       -0.219720000     -3.828968000     -3.342802000
C       -0.538477000     -2.260538000     -1.840787000
H       -1.518643000     -1.868557000     -2.112685000
H        0.217823000     -1.616058000     -2.314645000
C        0.397891000     -0.936878000      2.238354000
H       -0.427071000     -0.482144000      2.796677000
C        1.687610000     -0.308595000      2.766240000
H        2.537065000     -0.690233000      2.187555000
H        1.703749000      0.782207000      2.686047000
C        1.746436000     -0.817151000      4.215573000
H        2.777229000     -1.003908000      4.531117000
H        1.340732000     -0.063336000      4.899981000
C        0.885285000     -2.101245000      4.242325000
H       -0.034516000     -1.936025000      4.817234000
H        1.399041000     -2.949706000      4.703816000
C        0.536329000     -2.366670000      2.777522000
H       -0.346601000     -2.998547000      2.637683000
H        1.382705000     -2.860778000      2.293161000
C        6.135596000     -1.451974000     -0.843649000
H        7.160716000     -1.405101000     -0.480607000
C        5.765816000     -2.403365000     -1.765915000
H        6.495581000     -3.119183000     -2.135168000
C        4.437551000     -2.445177000     -2.241852000
H        4.150389000     -3.189871000     -2.980229000
H        2.477689000     -1.575304000     -2.131583000
N       -0.547034000      1.018362000     -2.725466000
O        1.859209000      1.213039000     -3.132511000
H        2.304410000      0.428481000     -3.478753000
C       -1.234273000      2.225878000     -2.790837000
C       -2.602748000      2.347169000     -2.480592000
C       -0.547461000      3.404162000     -3.157837000
C       -3.245771000      3.580081000     -2.520337000
H       -3.155406000      1.459992000     -2.176965000
C       -1.195856000      4.631964000     -3.194062000
H        0.510077000      3.340432000     -3.405701000
C       -2.551091000      4.736611000     -2.873785000
H       -4.302851000      3.635627000     -2.266597000
H       -0.635380000      5.519931000     -3.478853000
H       -3.055308000      5.698372000     -2.904236000
H       -1.186534000      0.230507000     -2.781124000
H        0.723181000      1.057170000     -3.239403000

118
TSFOtBu-GOtBu; E = -2618.07589110 a.u.
Pd       1.174065000      0.483530000     -0.434861000
P       -0.634425000     -0.847890000      0.155875000
C        2.588715000     -0.632742000      0.469087000
C        3.401839000     -1.558605000     -0.251312000
C        4.533519000     -2.163316000      0.400564000
C        4.829108000     -1.816987000      1.740939000
H        5.684961000     -2.280711000      2.226936000
C        4.056908000     -0.889312000      2.401880000
H        4.293597000     -0.607406000      3.426105000
C        2.941760000     -0.301112000      1.764861000
H        2.340953000      0.413578000      2.325724000
C        3.182539000     -1.863652000     -1.619081000
C       -2.149414000      0.225979000      0.489405000
C       -3.334629000      0.273538000     -0.302122000
C       -4.300804000      1.260810000     -0.049938000
H       -5.196841000      1.265677000     -0.666579000
C       -4.162518000      2.181677000      0.974431000
H       -4.919824000      2.941978000      1.143715000
C       -3.070972000      2.067192000      1.821274000
H       -2.985350000      2.714471000      2.691654000
C       -2.080639000      1.099044000      1.619544000
C       -3.797195000     -0.748822000     -1.293262000
C       -4.290375000     -1.979133000     -0.801492000
C       -4.770737000     -2.930869000     -1.703905000
H       -5.132450000     -3.882878000     -1.321012000
C       -4.805360000     -2.667473000     -3.069723000
H       -5.171271000     -3.420327000     -3.763011000
C       -4.397637000     -1.424735000     -3.538434000
H       -4.454701000     -1.195952000     -4.600694000
C       -3.913805000     -0.445254000     -2.663459000
C       -4.355638000     -2.255785000      0.669809000
H       -5.035021000     -1.554813000      1.171494000
H       -3.387518000     -2.144843000      1.165654000
H       -4.717636000     -3.268519000      0.866303000
C       -3.565381000      0.908393000     -3.206353000
H       -3.388100000      0.866325000     -4.284929000
H       -2.675567000      1.336112000     -2.735633000
H       -4.377658000      1.627081000     -3.039833000
C       -1.150919000      0.942682000      2.791253000
C       -1.609128000      0.147564000      3.868888000
C       -0.820731000      0.027696000      5.017308000
H       -1.173953000     -0.601860000      5.831755000
C        0.381682000      0.714282000      5.135019000
H        0.987398000      0.609826000      6.031490000
C        0.780341000      1.570176000      4.115167000
H        1.689395000      2.159458000      4.220224000
C        0.017686000      1.715261000      2.950506000
C       -2.957524000     -0.513480000      3.858688000
H       -3.715050000      0.154805000      4.288359000
H       -2.958944000     -1.423743000      4.466358000
H       -3.311781000     -0.768927000      2.856732000
C        0.416856000      2.732388000      1.932293000
H       -0.402627000      3.428566000      1.716015000
H        0.682098000      2.263663000      0.973877000
H        1.279480000      3.315564000      2.268285000
C       -0.898356000     -1.843301000     -1.399479000
H       -1.931262000     -2.199473000     -1.385177000
C        0.014297000     -3.085333000     -1.574483000
H        0.952486000     -2.991333000     -1.013807000
H       -0.489098000     -3.977692000     -1.201088000
C        0.274915000     -3.204216000     -3.090711000
H        1.324208000     -2.980236000     -3.313541000
H        0.086136000     -4.217398000     -3.457572000
C       -0.624567000     -2.157983000     -3.747127000
H       -1.634365000     -2.558896000     -3.909965000
H       -0.249317000     -1.812601000     -4.715400000
C       -0.672838000     -1.059619000     -2.697591000
H       -1.424893000     -0.292239000     -2.882820000
H        0.306197000     -0.557623000     -2.654669000
C       -0.727754000     -2.066991000      1.577010000
H       -1.578091000     -1.684575000      2.151147000
C        0.447301000     -2.175035000      2.548782000
H        1.336252000     -2.510236000      2.002319000
H        0.701543000     -1.227822000      3.033482000
C       -0.023282000     -3.258708000      3.531020000
H        0.812873000     -3.871846000      3.880260000
H       -0.466834000     -2.797476000      4.421055000
C       -1.076769000     -4.088754000      2.760489000
H       -2.077225000     -3.928250000      3.181328000
H       -0.884734000     -5.164974000      2.802055000
C       -1.026399000     -3.551454000      1.329517000
H       -1.933719000     -3.746976000      0.749181000
H       -0.185416000     -4.012927000      0.805273000
C        5.350548000     -3.061471000     -0.332684000
H        6.199921000     -3.517235000      0.173045000
C        5.095859000     -3.339114000     -1.655592000
H        5.739532000     -4.022120000     -2.203911000
C        4.004071000     -2.726296000     -2.308236000
H        3.816086000     -2.933762000     -3.358981000
H        2.346280000     -1.377124000     -2.119505000
N        0.223672000      2.155412000     -1.731487000
O        2.585174000      1.518359000     -1.821963000
C       -0.329819000      3.349675000     -1.274496000
C       -1.713575000      3.534042000     -1.089893000
C        0.506000000      4.442697000     -0.966924000
C       -2.226928000      4.734415000     -0.609808000
H       -2.388181000      2.709559000     -1.305203000
C       -0.008630000      5.637425000     -0.478203000
H        1.573783000      4.344389000     -1.134132000
C       -1.382088000      5.797539000     -0.290313000
H       -3.302676000      4.835028000     -0.477672000
H        0.671068000      6.456686000     -0.253849000
H       -1.785208000      6.732916000      0.087490000
H       -0.449502000      1.651043000     -2.303918000
H        1.576971000      2.064485000     -1.959793000
C        3.783839000      2.262984000     -1.545094000
C        3.899771000      3.371521000     -2.585906000
H        4.819262000      3.948780000     -2.441709000
H        3.920680000      2.950123000     -3.596282000
H        3.055882000      4.067193000     -2.529432000
C        4.959627000      1.303142000     -1.681416000
H        4.922335000      0.524536000     -0.912245000
H        4.953556000      0.815937000     -2.662326000
H        5.910309000      1.836505000     -1.573201000
C        3.757291000      2.833287000     -0.131647000
H        2.921789000      3.523884000      0.013484000
H        3.658701000      2.023483000      0.600213000
H        4.682086000      3.378729000      0.088874000

106
GOH; E = -2460.84695253 a.u.
Pd       0.998743000      0.519727000     -1.145267000
P       -0.174288000     -0.659370000      0.447168000
C        2.853071000      0.394817000     -0.310116000
C        3.818337000     -0.560024000     -0.763056000
C        5.177953000     -0.489510000     -0.297007000
C        5.551757000      0.550023000      0.588271000
H        6.580397000      0.597329000      0.939933000
C        4.626224000      1.492781000      0.973450000
H        4.916010000      2.304439000      1.638536000
C        3.289182000      1.411913000      0.523074000
H        2.581484000      2.159694000      0.878558000
C        3.492614000     -1.575996000     -1.700229000
C       -1.871608000      0.129084000      0.712020000
C       -3.125801000     -0.442255000      0.345423000
C       -4.289495000      0.342660000      0.394309000
H       -5.230296000     -0.125019000      0.113037000
C       -4.273810000      1.659000000      0.821737000
H       -5.185333000      2.250088000      0.835317000
C       -3.079804000      2.183248000      1.291416000
H       -3.054090000      3.182361000      1.721583000
C       -1.890413000      1.444682000      1.270549000
C       -3.415611000     -1.886160000      0.075492000
C       -3.405039000     -2.786924000      1.165187000
C       -3.731393000     -4.127302000      0.947802000
H       -3.706329000     -4.817380000      1.788572000
C       -4.100248000     -4.576851000     -0.316311000
H       -4.340233000     -5.624851000     -0.476185000
C       -4.188181000     -3.671279000     -1.366038000
H       -4.510041000     -4.005578000     -2.350273000
C       -3.876016000     -2.318932000     -1.183436000
C       -3.103297000     -2.316741000      2.555265000
H       -3.847672000     -1.584578000      2.893425000
H       -2.132838000     -1.818849000      2.631255000
H       -3.107651000     -3.148517000      3.264875000
C       -4.071792000     -1.370151000     -2.328651000
H       -4.063594000     -1.902420000     -3.284062000
H       -3.309186000     -0.587278000     -2.370459000
H       -5.036898000     -0.853128000     -2.256788000
C       -0.786455000      2.076320000      2.073764000
C       -0.819119000      1.859257000      3.474140000
C        0.130282000      2.481410000      4.288154000
H        0.105259000      2.293987000      5.359815000
C        1.075279000      3.349579000      3.751929000
H        1.808421000      3.828508000      4.395811000
C        1.040678000      3.636569000      2.394391000
H        1.732251000      4.363190000      1.971751000
C        0.107182000      3.028165000      1.544561000
C       -1.900567000      1.047590000      4.126973000
H       -2.805142000      1.653553000      4.267556000
H       -1.590998000      0.700399000      5.117211000
H       -2.212315000      0.178705000      3.540384000
C        0.053573000      3.449409000      0.112771000
H       -0.963039000      3.410631000     -0.288224000
H        0.661284000      2.793958000     -0.529984000
H        0.436901000      4.466924000     -0.012469000
C       -0.359734000     -2.344870000     -0.328441000
H       -1.190506000     -2.846529000      0.175528000
C        0.886635000     -3.264329000     -0.206869000
H        1.809814000     -2.691373000     -0.052629000
H        0.780414000     -3.928199000      0.651614000
C        0.941985000     -4.077408000     -1.516084000
H        1.786129000     -3.747444000     -2.132704000
H        1.089950000     -5.144826000     -1.327439000
C       -0.367510000     -3.771974000     -2.238749000
H       -1.177218000     -4.416521000     -1.869380000
H       -0.306225000     -3.913020000     -3.322369000
C       -0.631691000     -2.330457000     -1.837030000
H       -1.623278000     -1.964623000     -2.106163000
H        0.102048000     -1.673987000     -2.327495000
C        0.370199000     -0.964991000      2.213690000
H       -0.453993000     -0.523929000      2.783172000
C        1.655890000     -0.315606000      2.725808000
H        2.504437000     -0.687726000      2.140340000
H        1.657029000      0.774936000      2.640562000
C        1.737388000     -0.817783000      4.176154000
H        2.774367000     -0.987219000      4.481263000
H        1.327253000     -0.067989000      4.862253000
C        0.897001000     -2.114980000      4.216017000
H       -0.020049000     -1.962004000      4.798636000
H        1.428162000     -2.953725000      4.675683000
C        0.539316000     -2.391016000      2.755429000
H       -0.333126000     -3.039380000      2.625968000
H        1.390089000     -2.871446000      2.265359000
C        6.114812000     -1.450013000     -0.756110000
H        7.138070000     -1.390905000     -0.389217000
C        5.753317000     -2.426776000     -1.655355000
H        6.487766000     -3.149618000     -2.001064000
C        4.428586000     -2.485245000     -2.140033000
H        4.149222000     -3.249273000     -2.861599000
H        2.465623000     -1.613705000     -2.066653000
N       -0.778726000      0.817044000     -2.364077000
O        2.118602000      1.301233000     -2.970077000
H        2.961502000      0.828731000     -3.027284000
C       -1.315448000      2.068894000     -2.559519000
C       -2.667366000      2.370398000     -2.258059000
C       -0.544572000      3.128807000     -3.102913000
C       -3.202476000      3.636118000     -2.462227000
H       -3.285279000      1.581341000     -1.830381000
C       -1.085598000      4.392348000     -3.298816000
H        0.497188000      2.946099000     -3.352537000
C       -2.418611000      4.669218000     -2.980866000
H       -4.244094000      3.819853000     -2.201622000
H       -0.454741000      5.178359000     -3.710660000
H       -2.834514000      5.660579000     -3.137114000
H       -1.525143000      0.229594000     -1.995218000
H        1.585403000      0.942626000     -3.694688000

118
GOtBu; E = -2618.08134269 a.u.
Pd      -1.142712000      0.379505000     -0.490086000
P        0.791757000     -0.408540000      0.669250000
C       -1.536591000      1.850422000      0.838584000
C       -1.335158000      3.215536000      0.451625000
C       -1.572240000      4.260604000      1.412515000
C       -2.054127000      3.929931000      2.701764000
H       -2.224943000      4.729063000      3.419772000
C       -2.326862000      2.620862000      3.017667000
H       -2.726787000      2.362237000      3.996121000
C       -2.075868000      1.588871000      2.083924000
H       -2.306716000      0.570537000      2.376885000
C       -0.919068000      3.604515000     -0.848940000
C        1.726500000     -1.759348000     -0.277467000
C        2.973029000     -1.586478000     -0.963293000
C        3.357903000     -2.515562000     -1.945880000
H        4.308799000     -2.357641000     -2.449033000
C        2.594377000     -3.624375000     -2.262825000
H        2.903660000     -4.308682000     -3.047713000
C        1.474397000     -3.883393000     -1.490268000
H        0.921686000     -4.810890000     -1.624706000
C        1.051452000     -3.005583000     -0.484536000
C        4.086643000     -0.624042000     -0.664164000
C        4.778461000     -0.735488000      0.564932000
C        5.914227000      0.045547000      0.788070000
H        6.434596000     -0.046912000      1.739078000
C        6.389013000      0.917299000     -0.186536000
H        7.272427000      1.521659000      0.002384000
C        5.728996000      1.001305000     -1.404992000
H        6.094084000      1.674033000     -2.178631000
C        4.591813000      0.229051000     -1.668443000
C        4.330548000     -1.693363000      1.625828000
H        4.266726000     -2.716178000      1.237795000
H        3.335970000     -1.447914000      2.020584000
H        5.025191000     -1.695978000      2.469732000
C        3.951208000      0.348700000     -3.021603000
H        4.004798000      1.379933000     -3.386934000
H        2.902281000      0.044077000     -3.020097000
H        4.460774000     -0.276794000     -3.765134000
C        0.029045000     -3.641399000      0.415769000
C        0.519979000     -4.421236000      1.490814000
C       -0.381042000     -5.150688000      2.272562000
H        0.004023000     -5.740187000      3.102000000
C       -1.743707000     -5.147002000      1.992479000
H       -2.431158000     -5.718753000      2.610488000
C       -2.212645000     -4.433070000      0.897034000
H       -3.270386000     -4.452736000      0.641156000
C       -1.338879000     -3.698510000      0.088166000
C        1.985235000     -4.515401000      1.794515000
H        2.406066000     -3.563531000      2.137001000
H        2.566937000     -4.803389000      0.910794000
H        2.173663000     -5.254757000      2.577230000
C       -1.861626000     -3.003614000     -1.121939000
H       -1.275255000     -3.240581000     -2.016029000
H       -1.803064000     -1.913887000     -1.008912000
H       -2.905990000     -3.261652000     -1.317998000
C        1.961584000      1.032254000      0.828483000
H        2.955399000      0.637543000      1.047171000
C        1.683488000      2.150130000      1.865443000
H        0.620314000      2.238704000      2.101307000
H        2.199159000      1.937470000      2.804290000
C        2.197283000      3.456494000      1.216634000
H        1.358887000      4.144950000      1.053268000
H        2.911532000      3.978939000      1.860228000
C        2.804681000      3.052851000     -0.128661000
H        3.867652000      2.797960000     -0.018725000
H        2.736032000      3.841838000     -0.885712000
C        2.014398000      1.807547000     -0.490035000
H        2.415566000      1.234858000     -1.324654000
H        0.990298000      2.087912000     -0.759487000
C        0.507762000     -1.144999000      2.373221000
H        1.157292000     -2.026288000      2.390097000
C       -0.939021000     -1.614523000      2.692020000
H       -1.673808000     -1.178549000      2.003977000
H       -1.014264000     -2.692376000      2.567964000
C       -1.187427000     -1.246577000      4.163625000
H       -1.759694000     -0.313729000      4.245859000
H       -1.755825000     -2.018259000      4.692088000
C        0.209980000     -1.023273000      4.732793000
H        0.704960000     -1.986475000      4.920412000
H        0.216334000     -0.458130000      5.670120000
C        0.900489000     -0.293467000      3.589362000
H        1.984748000     -0.187304000      3.701187000
H        0.468691000      0.709946000      3.518670000
C       -1.330656000      5.608339000      1.042517000
H       -1.502204000      6.383809000      1.786807000
C       -0.903451000      5.938173000     -0.222758000
H       -0.727313000      6.977437000     -0.487551000
C       -0.708974000      4.923472000     -1.183370000
H       -0.392993000      5.183093000     -2.190693000
H       -0.765463000      2.824567000     -1.592212000
N       -2.919038000      1.034803000     -1.442174000
C       -4.101852000      0.900454000     -0.738754000
C       -5.063583000      1.933668000     -0.676496000
C       -4.399867000     -0.300415000     -0.053450000
C       -6.260905000      1.763842000      0.010200000
H       -4.849856000      2.876007000     -1.180210000
C       -5.595113000     -0.458352000      0.634992000
H       -3.659363000     -1.099908000     -0.062608000
C       -6.542450000      0.568463000      0.672878000
H       -6.979698000      2.580428000      0.035243000
H       -5.789247000     -1.395574000      1.153052000
H       -7.475817000      0.440995000      1.213720000
H       -2.836034000      2.004808000     -1.745546000
H       -2.031250000     -0.004158000     -2.750451000
O       -1.254535000     -0.599602000     -2.858740000
C       -0.464188000     -0.190296000     -3.997374000
C        0.650923000     -1.215670000     -4.075103000
H        1.371035000     -0.963948000     -4.860294000
H        1.182606000     -1.258819000     -3.118716000
H        0.249283000     -2.212704000     -4.285540000
C       -1.341280000     -0.226697000     -5.239911000
H       -0.763137000      0.024530000     -6.135342000
H       -1.772931000     -1.222394000     -5.381862000
H       -2.161948000      0.494956000     -5.158994000
C        0.085531000      1.208038000     -3.760923000
H       -0.729199000      1.938922000     -3.688252000
H        0.660343000      1.240547000     -2.827859000
H        0.742637000      1.521839000     -4.579996000


103
H; E = -2384,433973 a.u.
Pd      -1.218602000     -0.426571000     -0.409695000
P        0.953758000      0.144945000      0.126304000
C       -2.031227000      1.200320000      0.470191000
C       -2.377964000      2.313825000     -0.354832000
C       -2.898062000      3.506898000      0.256088000
C       -3.093706000      3.538421000      1.659006000
H       -3.483241000      4.446115000      2.114867000
C       -2.812182000      2.429270000      2.422566000
H       -2.980771000      2.446914000      3.497577000
C       -2.288215000      1.258260000      1.826018000
H       -2.072144000      0.399417000      2.461802000
C       -2.225157000      2.298977000     -1.766005000
C        2.129991000     -0.867209000     -0.897138000
C        1.545797000     -1.623009000     -1.940620000
C        2.360297000     -2.206509000     -2.921559000
H        1.891297000     -2.783573000     -3.715435000
C        3.738969000     -2.070929000     -2.882217000
H        4.358008000     -2.516646000     -3.655851000
C        4.322008000     -1.395215000     -1.818390000
H        5.405448000     -1.330415000     -1.742923000
C        3.548588000     -0.802974000     -0.813926000
C        0.091828000     -1.977322000     -2.066566000
C       -0.659144000     -1.496534000     -3.174542000
C       -1.865375000     -2.113455000     -3.502724000
H       -2.435098000     -1.733562000     -4.348303000
C       -2.335813000     -3.204395000     -2.776150000
H       -3.271713000     -3.681119000     -3.055559000
C       -1.606283000     -3.682991000     -1.697493000
H       -1.964043000     -4.538209000     -1.127903000
C       -0.391824000     -3.092876000     -1.330089000
C       -0.135133000     -0.383208000     -4.027210000
H        0.573528000     -0.754719000     -4.778163000
H        0.401639000      0.365193000     -3.438260000
H       -0.944189000      0.116924000     -4.567442000
C        0.442363000     -3.732962000     -0.263577000
H       -0.167134000     -4.352534000      0.400320000
H        0.979225000     -3.001375000      0.344152000
H        1.208570000     -4.383013000     -0.707107000
C        4.323062000     -0.239429000      0.336724000
C        4.977996000      1.003166000      0.251453000
C        5.709743000      1.462858000      1.354194000
H        6.193893000      2.435419000      1.293178000
C        5.833322000      0.693954000      2.503114000
H        6.398929000      1.067646000      3.352709000
C        5.250266000     -0.569570000      2.552546000
H        5.372082000     -1.195217000      3.434450000
C        4.509982000     -1.058048000      1.474759000
C        4.966408000      1.827359000     -1.002050000
H        5.890778000      1.671204000     -1.572175000
H        4.917179000      2.896977000     -0.775580000
H        4.139057000      1.575706000     -1.669599000
C        3.936684000     -2.442608000      1.527713000
H        4.386733000     -3.090788000      0.765478000
H        2.858199000     -2.455626000      1.332600000
H        4.107467000     -2.905575000      2.503184000
C        1.567026000      1.853384000     -0.262674000
H        2.631821000      1.845914000     -0.003715000
C        0.909938000      3.060585000      0.454774000
H       -0.068443000      2.814966000      0.874753000
H        1.536192000      3.379587000      1.292675000
C        0.777738000      4.165983000     -0.611179000
H       -0.272794000      4.265162000     -0.912428000
H        1.093156000      5.144588000     -0.236712000
C        1.604780000      3.688932000     -1.802735000
H        2.664419000      3.943231000     -1.665920000
H        1.282336000      4.127716000     -2.752749000
C        1.428598000      2.178293000     -1.755260000
H        2.129477000      1.619978000     -2.386843000
H        0.412056000      1.924299000     -2.087430000
C        1.318616000     -0.149785000      1.921315000
H        2.377868000     -0.401045000      1.992513000
C        0.520847000     -1.288460000      2.564166000
H       -0.553148000     -1.146699000      2.371183000
H        0.788081000     -2.280032000      2.186982000
C        0.838753000     -1.110981000      4.043832000
H        0.144726000     -1.646442000      4.699223000
H        1.842800000     -1.509557000      4.242951000
C        0.819108000      0.408128000      4.257106000
H        1.563584000      0.725728000      4.993181000
H       -0.155781000      0.729028000      4.641512000
C        1.069861000      1.038614000      2.869671000
H        1.918735000      1.730647000      2.861952000
H        0.191101000      1.610121000      2.559900000
C       -3.201724000      4.621473000     -0.566287000
H       -3.586198000      5.523159000     -0.092978000
C       -3.024523000      4.572695000     -1.930701000
H       -3.264983000      5.438043000     -2.542894000
C       -2.537641000      3.395523000     -2.538528000
H       -2.408746000      3.355243000     -3.617404000
H       -1.850446000      1.383935000     -2.226978000
N       -3.232846000     -1.008332000     -0.588848000
C       -3.771224000     -1.498698000      0.574719000
C       -3.035443000     -2.416616000      1.368484000
C       -5.060470000     -1.143455000      1.042518000
C       -3.554700000     -2.932742000      2.548339000
H       -2.037433000     -2.700360000      1.032150000
C       -5.575446000     -1.676173000      2.217935000
H       -5.646239000     -0.430452000      0.462958000
C       -4.831536000     -2.573285000      2.988749000
H       -2.953522000     -3.626550000      3.133816000
H       -6.569151000     -1.375944000      2.545411000
H       -5.235134000     -2.978825000      3.912150000
H       -3.835469000     -0.267629000     -0.944403000

103
TSH-I, E = -2384,411364 a.u.
Pd      -1.140157000     -0.382606000     -0.228246000
P        1.071212000      0.079522000      0.203399000
C       -2.390785000      1.059856000      0.571705000
C       -2.601348000      2.235245000     -0.237525000
C       -2.943191000      3.474844000      0.401304000
C       -3.060929000      3.528788000      1.812777000
H       -3.310189000      4.473984000      2.288449000
C       -2.868394000      2.382846000      2.559364000
H       -2.951915000      2.422304000      3.644397000
C       -2.555289000      1.152843000      1.955847000
H       -2.415120000      0.271639000      2.577600000
C       -2.463690000      2.216592000     -1.645797000
C        2.196166000     -0.940007000     -0.878242000
C        1.566039000     -1.729786000     -1.874503000
C        2.338457000     -2.366482000     -2.855793000
H        1.833279000     -2.964994000     -3.610622000
C        3.719356000     -2.248770000     -2.873184000
H        4.303875000     -2.739259000     -3.646660000
C        4.347400000     -1.520695000     -1.872060000
H        5.433124000     -1.453574000     -1.846436000
C        3.616738000     -0.874951000     -0.868317000
C        0.096241000     -2.018691000     -1.967750000
C       -0.653395000     -1.510579000     -3.059153000
C       -1.954592000     -1.973453000     -3.269592000
H       -2.528053000     -1.563544000     -4.098837000
C       -2.515745000     -2.945031000     -2.445229000
H       -3.529864000     -3.294018000     -2.623526000
C       -1.774713000     -3.464638000     -1.391461000
H       -2.200392000     -4.231047000     -0.746745000
C       -0.470466000     -3.020939000     -1.137875000
C       -0.065815000     -0.513360000     -4.011137000
H        0.410550000     -1.011739000     -4.864864000
H        0.701932000      0.107213000     -3.543715000
H       -0.838235000      0.145764000     -4.419768000
C        0.338012000     -3.691369000     -0.069997000
H       -0.302203000     -4.109732000      0.712281000
H        1.055275000     -3.014532000      0.398496000
H        0.922194000     -4.520831000     -0.489664000
C        4.442259000     -0.236790000      0.205027000
C        5.037825000      1.025499000      0.022549000
C        5.817490000      1.564505000      1.053356000
H        6.253985000      2.552305000      0.919718000
C        6.047172000      0.853792000      2.224181000
H        6.648345000      1.289258000      3.018223000
C        5.522821000     -0.427372000      2.366579000
H        5.725982000     -1.005774000      3.265638000
C        4.734304000     -0.992777000      1.362254000
C        4.911765000      1.783871000     -1.265227000
H        5.783058000      1.599741000     -1.906338000
H        4.873791000      2.863584000     -1.091590000
H        4.031775000      1.494699000     -1.843829000
C        4.242935000     -2.401271000      1.508309000
H        4.869875000     -3.094672000      0.933066000
H        3.223776000     -2.531631000      1.132419000
H        4.271748000     -2.728502000      2.551290000
C        1.589699000      1.800147000     -0.255598000
H        2.661269000      1.902202000     -0.044615000
C        0.832197000      2.949311000      0.446495000
H       -0.157440000      2.619168000      0.782302000
H        1.368561000      3.283781000      1.337979000
C        0.689174000      4.071725000     -0.604295000
H       -0.370470000      4.221334000     -0.842549000
H        1.066934000      5.031957000     -0.239591000
C        1.437789000      3.583849000     -1.846410000
H        2.492648000      3.886865000     -1.808046000
H        1.020712000      3.978223000     -2.779205000
C        1.341399000      2.068876000     -1.744371000
H        2.028785000      1.529210000     -2.405615000
H        0.319562000      1.744401000     -1.998748000
C        1.540633000     -0.152150000      1.983528000
H        2.630671000     -0.175833000      2.067068000
C        0.970559000     -1.420920000      2.628067000
H       -0.099603000     -1.509343000      2.376077000
H        1.459854000     -2.341022000      2.299463000
C        1.152784000     -1.150326000      4.116091000
H        0.569313000     -1.823445000      4.751848000
H        2.209540000     -1.293254000      4.380016000
C        0.760337000      0.320880000      4.275016000
H        1.321924000      0.814699000      5.073618000
H       -0.299742000      0.403983000      4.542102000
C        1.006981000      0.972964000      2.897672000
H        1.713933000      1.806436000      2.945009000
H        0.066872000      1.375695000      2.505067000
C       -3.146310000      4.618744000     -0.413023000
H       -3.407254000      5.556313000      0.074836000
C       -3.019153000      4.561185000     -1.783834000
H       -3.182245000      5.453270000     -2.383324000
C       -2.667968000      3.348264000     -2.409496000
H       -2.553138000      3.304067000     -3.489599000
H       -2.180588000      1.278685000     -2.126439000
N       -3.236485000     -0.420186000     -0.276337000
C       -4.009837000     -1.224917000      0.533755000
C       -3.415406000     -2.015221000      1.539211000
C       -5.411253000     -1.283314000      0.386789000
C       -4.192083000     -2.829205000      2.355703000
H       -2.330113000     -1.980078000      1.649198000
C       -6.174360000     -2.116625000      1.195355000
H       -5.886715000     -0.674656000     -0.380273000
C       -5.576315000     -2.893666000      2.189947000
H       -3.708132000     -3.428094000      3.124047000
H       -7.251993000     -2.152613000      1.052044000
H       -6.178769000     -3.538974000      2.822756000
H       -3.779700000      0.068993000     -0.979222000

103
I; E = -2384.44787616 a.u.
Pd      -0.990677000     -0.084683000      0.191542000
P        1.200968000      0.161250000      0.364951000
C       -3.633836000      1.314515000      0.416336000
C       -3.246341000      2.338353000     -0.509216000
C       -3.528671000      3.701459000     -0.175712000
C       -4.177943000      4.008550000      1.047013000
H       -4.383707000      5.048774000      1.286217000
C       -4.540430000      2.999278000      1.905369000
H       -5.046459000      3.229742000      2.839086000
C       -4.278943000      1.650526000      1.590745000
H       -4.584158000      0.871447000      2.282315000
C       -2.572158000      2.062630000     -1.726161000
C        2.182060000     -0.866904000     -0.867761000
C        1.442778000     -1.536263000     -1.882060000
C        2.115735000     -2.107526000     -2.973260000
H        1.529048000     -2.618127000     -3.733802000
C        3.494718000     -2.042364000     -3.095127000
H        3.993189000     -2.476328000     -3.957640000
C        4.229847000     -1.455675000     -2.074733000
H        5.317546000     -1.450315000     -2.116135000
C        3.601702000     -0.892842000     -0.959077000
C       -0.037388000     -1.786409000     -1.891155000
C       -0.844596000     -1.215267000     -2.900122000
C       -2.188536000     -1.595291000     -3.000859000
H       -2.805778000     -1.133096000     -3.769531000
C       -2.731677000     -2.551558000     -2.149606000
H       -3.774881000     -2.843136000     -2.244563000
C       -1.925213000     -3.140410000     -1.179029000
H       -2.338123000     -3.890982000     -0.506330000
C       -0.582165000     -2.779394000     -1.039675000
C       -0.295809000     -0.212244000     -3.869358000
H        0.323208000     -0.686025000     -4.641235000
H        0.339879000      0.532380000     -3.380080000
H       -1.104571000      0.312732000     -4.386370000
C        0.268278000     -3.483011000     -0.026334000
H       -0.350662000     -3.994984000      0.716996000
H        0.930311000     -2.795194000      0.506473000
H        0.912557000     -4.237442000     -0.497570000
C        4.508468000     -0.489438000      0.157142000
C        5.143082000      0.764973000      0.201550000
C        5.923058000      1.089330000      1.318889000
H        6.389115000      2.071556000      1.367947000
C        6.119159000      0.173715000      2.345060000
H        6.716142000      0.444828000      3.212113000
C        5.582024000     -1.106635000      2.238707000
H        5.778450000     -1.847913000      3.011039000
C        4.793625000     -1.462433000      1.142501000
C        5.077217000      1.727905000     -0.947322000
H        5.984349000      1.644138000     -1.559250000
H        5.025413000      2.766438000     -0.605967000
H        4.230951000      1.537934000     -1.611302000
C        4.331484000     -2.882375000      0.990572000
H        4.980948000     -3.423021000      0.289651000
H        3.317076000     -2.966127000      0.588746000
H        4.371420000     -3.417392000      1.943587000
C        1.778836000      1.871369000     -0.092922000
H        2.851178000      1.942156000      0.126326000
C        1.042430000      3.015545000      0.634343000
H        0.026168000      2.689020000      0.901727000
H        1.541732000      3.287305000      1.568184000
C        0.982570000      4.193313000     -0.364412000
H       -0.061936000      4.441128000     -0.587248000
H        1.439104000      5.103089000      0.038012000
C        1.688321000      3.704738000     -1.633570000
H        2.754636000      3.966278000     -1.607752000
H        1.272448000      4.140936000     -2.548885000
C        1.534681000      2.192015000     -1.568784000
H        2.190246000      1.642264000     -2.254965000
H        0.496196000      1.915608000     -1.812694000
C        1.898376000     -0.051651000      2.077205000
H        2.977110000      0.133793000      2.063462000
C        1.638352000     -1.422964000      2.706251000
H        0.592223000     -1.716578000      2.519087000
H        2.276268000     -2.215431000      2.307669000
C        1.837619000     -1.161020000      4.192516000
H        1.471401000     -1.971334000      4.831239000
H        2.909557000     -1.038958000      4.401676000
C        1.095047000      0.156554000      4.406001000
H        1.463475000      0.719970000      5.268750000
H        0.034478000     -0.050622000      4.594950000
C        1.248621000      0.934313000      3.081973000
H        1.867587000      1.829019000      3.199041000
H        0.267787000      1.270883000      2.717343000
C       -3.141348000      4.721304000     -1.080314000
H       -3.365341000      5.753474000     -0.819681000
C       -2.493355000      4.422519000     -2.257149000
H       -2.197730000      5.217968000     -2.936240000
C       -2.202582000      3.081396000     -2.579108000
H       -1.675987000      2.849732000     -3.501741000
H       -2.321307000      1.035611000     -1.987825000
N       -3.312089000     -0.039035000      0.087624000
C       -3.829532000     -1.103794000      0.900844000
C       -3.197447000     -1.422938000      2.105681000
C       -4.913610000     -1.860902000      0.459622000
C       -3.644567000     -2.505220000      2.856541000
H       -2.342839000     -0.822986000      2.423649000
C       -5.345145000     -2.956246000      1.206898000
H       -5.404604000     -1.599948000     -0.474997000
C       -4.713314000     -3.281277000      2.404449000
H       -3.145906000     -2.752283000      3.789893000
H       -6.179545000     -3.553499000      0.849520000
H       -5.049771000     -4.135906000      2.984589000
H       -3.521323000     -0.232065000     -0.891799000

100
EEtNH2; E = -2232.51391451 a.u.
Pd      10.765079000      9.398037000      5.719241000
P        9.585970000      7.469362000      6.111466000
C       11.315751000      8.721515000      3.898637000
C       10.652951000      9.273490000      2.760774000
C       11.032758000      8.821385000      1.450025000
C       12.075961000      7.871924000      1.317762000
H       12.354340000      7.535075000      0.321754000
C       12.730999000      7.398748000      2.429656000
H       13.540209000      6.679101000      2.326146000
C       12.349910000      7.825790000      3.724384000
H       12.868758000      7.407460000      4.584502000
C        9.627443000     10.250129000      2.859642000
C        8.510171000      7.784795000      7.590038000
C        8.467344000      9.117446000      8.059941000
C        7.543792000      9.484215000      9.047816000
H        7.529977000     10.514355000      9.395807000
C        6.666238000      8.556048000      9.584821000
H        5.947006000      8.854088000     10.342210000
C        6.739769000      7.234283000      9.167045000
H        6.086058000      6.486088000      9.609973000
C        7.652281000      6.821237000      8.190284000
C        9.393347000     10.228074000      7.654756000
C        8.855215000     11.356213000      6.963669000
C        9.577236000     12.546314000      6.927980000
H        9.156407000     13.400226000      6.402144000
C       10.802632000     12.666781000      7.587963000
H       11.334613000     13.614755000      7.579328000
C       11.343728000     11.572367000      8.243016000
H       12.296825000     11.657983000      8.760453000
C       10.659305000     10.345081000      8.294978000
C        7.493909000     11.297126000      6.346217000
H        6.718368000     11.539620000      7.083041000
H        7.257558000     10.302487000      5.962128000
H        7.397965000     12.018542000      5.530141000
C       11.212188000      9.260672000      9.167821000
H       12.284381000      9.122527000      8.997015000
H       10.711195000      8.302238000      9.022504000
H       11.091288000      9.530219000     10.224068000
C        7.689206000      5.345176000      7.940055000
C        6.749771000      4.716305000      7.102126000
C        6.824437000      3.329583000      6.918652000
H        6.112083000      2.850191000      6.250337000
C        7.778370000      2.570215000      7.582164000
H        7.829737000      1.496513000      7.421424000
C        8.652546000      3.186381000      8.473641000
H        9.379223000      2.594712000      9.026418000
C        8.607102000      4.566028000      8.681322000
C        5.636120000      5.475790000      6.444485000
H        4.700661000      5.340460000      7.001375000
H        5.449785000      5.115325000      5.427994000
H        5.823791000      6.551002000      6.401986000
C        9.507287000      5.198176000      9.700825000
H        8.943388000      5.489088000     10.595969000
H        9.983109000      6.114424000      9.333779000
H       10.293328000      4.508396000     10.019262000
C        8.332326000      6.929222000      4.861217000
H        7.805896000      6.099544000      5.346151000
C        8.805124000      6.439757000      3.468001000
H        9.821293000      6.759479000      3.228439000
H        8.810800000      5.345930000      3.447640000
C        7.803981000      7.026802000      2.454379000
H        8.273980000      7.855282000      1.909348000
H        7.492165000      6.292126000      1.706073000
C        6.640438000      7.560410000      3.286069000
H        5.934193000      6.754508000      3.525846000
H        6.076689000      8.350379000      2.779462000
C        7.318847000      8.041060000      4.560770000
H        6.629953000      8.228664000      5.391581000
H        7.854152000      8.979445000      4.359283000
C       10.676257000      6.024610000      6.489802000
H       10.094244000      5.400875000      7.169389000
C       11.985193000      6.376428000      7.207213000
H       12.499728000      7.203767000      6.693274000
H       11.830295000      6.687064000      8.243637000
C       12.775405000      5.078843000      7.086119000
H       13.838619000      5.196065000      7.316287000
H       12.367351000      4.344933000      7.794794000
C       12.515079000      4.627910000      5.649777000
H       12.623649000      3.547430000      5.519769000
H       13.243390000      5.099737000      4.978603000
C       11.096414000      5.122793000      5.304443000
H       10.379629000      4.301101000      5.193853000
H       11.108318000      5.659082000      4.354602000
C       10.351411000      9.341867000      0.321035000
H       10.642312000      8.987380000     -0.665864000
C        9.350870000     10.276664000      0.459390000
H        8.841334000     10.664300000     -0.418638000
C        8.989934000     10.740695000      1.742157000
H        8.206635000     11.486860000      1.847524000
H        9.350262000     10.605994000      3.852572000
N       12.130785000     11.035943000      5.238222000
C       13.499671000     10.760264000      5.720345000
C       14.445990000     11.922361000      5.516679000
H       14.109889000     12.806092000      6.070645000
H       12.158627000     11.195366000      4.232386000
H       11.793448000     11.905819000      5.651985000
H       15.450848000     11.670354000      5.867562000
H       14.518858000     12.194907000      4.458758000
H       13.428487000     10.496790000      6.782091000
H       13.851137000      9.864602000      5.195875000

102
FEtNH2; E = -2308.42559623 a.u.
Pd       0.750930000      0.856474000      0.149789000
P       -1.298703000     -0.212309000      0.111166000
C        1.692523000     -0.883673000      0.530852000
C        2.294746000     -1.570130000     -0.566914000
C        2.945662000     -2.828525000     -0.329846000
C        2.999763000     -3.344129000      0.989026000
H        3.492893000     -4.298752000      1.158833000
C        2.450876000     -2.638874000      2.033663000
H        2.502460000     -3.029994000      3.047758000
C        1.795348000     -1.405081000      1.803773000
H        1.344864000     -0.888468000      2.649569000
C        2.296613000     -1.056639000     -1.889023000
C       -2.530624000      0.948762000     -0.651811000
C       -1.997528000      2.121501000     -1.232172000
C       -2.808583000      2.943757000     -2.026377000
H       -2.377315000      3.842092000     -2.462162000
C       -4.140655000      2.633035000     -2.247776000
H       -4.757011000      3.269997000     -2.875823000
C       -4.688335000      1.520274000     -1.623641000
H       -5.745833000      1.294710000     -1.743218000
C       -3.918094000      0.676994000     -0.815289000
C       -0.616564000      2.667750000     -1.011639000
C        0.285268000      2.743409000     -2.113702000
C        1.377050000      3.606428000     -2.048387000
H        2.058323000      3.657398000     -2.894501000
C        1.588347000      4.415936000     -0.930828000
H        2.429882000      5.103726000     -0.908212000
C        0.735507000      4.324819000      0.159107000
H        0.901407000      4.944021000      1.038208000
C       -0.373196000      3.464123000      0.141807000
C        0.028127000      1.961542000     -3.362842000
H       -0.672460000      2.488872000     -4.022087000
H       -0.417952000      0.986767000     -3.149807000
H        0.950883000      1.806378000     -3.928699000
C       -1.356350000      3.539447000      1.268311000
H       -0.850179000      3.654017000      2.231431000
H       -2.008746000      2.666683000      1.319613000
H       -2.006780000      4.414312000      1.143716000
C       -4.688273000     -0.391584000     -0.102107000
C       -5.084447000     -1.576437000     -0.749988000
C       -5.826242000     -2.526254000     -0.035857000
H       -6.108106000     -3.452342000     -0.532606000
C       -6.212606000     -2.294205000      1.276987000
H       -6.781702000     -3.044418000      1.819745000
C       -5.888345000     -1.085636000      1.887051000
H       -6.218315000     -0.878277000      2.902847000
C       -5.146327000     -0.117981000      1.207518000
C       -4.784889000     -1.831928000     -2.197219000
H       -5.659747000     -1.598735000     -2.816853000
H       -4.547006000     -2.884900000     -2.377246000
H       -3.961693000     -1.221624000     -2.575109000
C       -4.870071000      1.203475000      1.859994000
H       -5.452673000      2.005499000      1.389605000
H       -3.820532000      1.504460000      1.772711000
H       -5.131652000      1.185158000      2.921252000
C       -1.560550000     -1.717804000     -0.937372000
H       -2.634455000     -1.922625000     -0.860723000
C       -0.805338000     -3.025200000     -0.586669000
H        0.070054000     -2.850584000      0.042726000
H       -1.465038000     -3.691343000     -0.022809000
C       -0.384429000     -3.640657000     -1.935152000
H        0.694270000     -3.503150000     -2.081374000
H       -0.575089000     -4.717209000     -1.977882000
C       -1.146068000     -2.857357000     -3.001909000
H       -2.159731000     -3.260484000     -3.128718000
H       -0.658462000     -2.881347000     -3.981960000
C       -1.220696000     -1.457142000     -2.410237000
H       -1.937970000     -0.793599000     -2.906487000
H       -0.232322000     -0.983476000     -2.479774000
C       -1.885897000     -0.638267000      1.816425000
H       -2.975451000     -0.596098000      1.772473000
C       -1.434213000      0.325517000      2.919565000
H       -0.346945000      0.491940000      2.863754000
H       -1.915382000      1.305047000      2.856386000
C       -1.808111000     -0.438488000      4.183981000
H       -1.341090000     -0.035920000      5.087994000
H       -2.896100000     -0.379591000      4.326089000
C       -1.391719000     -1.878180000      3.879947000
H       -1.992327000     -2.611570000      4.425827000
H       -0.350402000     -2.036594000      4.185689000
C       -1.513453000     -2.040158000      2.350183000
H       -2.278530000     -2.768578000      2.059303000
H       -0.567842000     -2.397053000      1.938900000
C        3.525704000     -3.517791000     -1.424755000
H        4.012087000     -4.472740000     -1.234580000
C        3.489190000     -2.995351000     -2.697761000
H        3.942663000     -3.537515000     -3.523348000
C        2.874058000     -1.746773000     -2.930830000
H        2.862196000     -1.326173000     -3.933263000
H        1.838842000     -0.081295000     -2.058886000
N        2.632550000      1.801426000      0.571331000
C        2.702510000      2.182583000      1.990573000
C        3.929978000      3.016422000      2.303804000
H        3.905654000      3.969392000      1.761815000
H        3.540535000      1.227283000      0.338137000
H        2.666655000      2.653572000      0.011948000
H        3.998450000      3.239276000      3.373240000
H        4.834775000      2.480159000      1.998709000
H        1.788226000      2.722062000      2.276291000
H        2.714351000      1.254886000      2.578308000
O        4.877712000      0.494336000      0.155622000
H        4.773698000     -0.098443000      0.908628000

102
TSFEtNH2-GEtNH2; E = -2308.42518692 a.u.
Pd       0.758099000      0.853232000      0.153824000
P       -1.297578000     -0.211430000      0.114127000
C        1.702627000     -0.884678000      0.534592000
C        2.308894000     -1.567254000     -0.563557000
C        2.956760000     -2.828076000     -0.330942000
C        3.007353000     -3.349505000      0.985852000
H        3.498609000     -4.305633000      1.152773000
C        2.457053000     -2.647424000      2.032067000
H        2.506139000     -3.042636000      3.044766000
C        1.803897000     -1.411790000      1.805656000
H        1.353040000     -0.897770000      2.652961000
C        2.315984000     -1.047369000     -1.883126000
C       -2.529143000      0.949026000     -0.650445000
C       -1.993903000      2.120519000     -1.231724000
C       -2.803435000      2.942496000     -2.027893000
H       -2.370884000      3.839845000     -2.464495000
C       -4.135707000      2.633026000     -2.250204000
H       -4.750678000      3.269887000     -2.879745000
C       -4.685481000      1.521859000     -1.624984000
H       -5.743189000      1.297495000     -1.745202000
C       -3.916734000      0.678994000     -0.814815000
C       -0.612592000      2.666133000     -1.009803000
C        0.291113000      2.740215000     -2.110366000
C        1.382907000      3.603139000     -2.044714000
H        2.065647000      3.652349000     -2.889811000
C        1.593202000      4.413517000     -0.927700000
H        2.435194000      5.100736000     -0.904540000
C        0.737746000      4.324938000      0.160370000
H        0.902558000      4.944975000      1.039100000
C       -0.370745000      3.464381000      0.142547000
C        0.035709000      1.956999000     -3.359134000
H       -0.665880000      2.482129000     -4.019104000
H       -0.408242000      0.981435000     -3.145369000
H        0.958944000      1.803049000     -3.924629000
C       -1.354777000      3.539681000      1.268363000
H       -0.849233000      3.657467000      2.231444000
H       -2.004456000      2.664973000      1.321322000
H       -2.008070000      4.412189000      1.141984000
C       -4.687775000     -0.387872000     -0.100132000
C       -5.084447000     -1.573590000     -0.746081000
C       -5.826325000     -2.522139000     -0.030315000
H       -6.108480000     -3.448994000     -0.525476000
C       -6.212292000     -2.287997000      1.282293000
H       -6.781417000     -3.037240000      1.826375000
C       -5.887398000     -1.078650000      1.890487000
H       -6.216776000     -0.869781000      2.906180000
C       -5.145143000     -0.112331000      1.209308000
C       -4.785061000     -1.831270000     -2.192977000
H       -5.658591000     -1.595137000     -2.813401000
H       -4.551214000     -2.885304000     -2.371998000
H       -3.959221000     -1.224418000     -2.570765000
C       -4.866641000      1.209364000      1.860347000
H       -5.444620000      2.012812000      1.386724000
H       -3.815624000      1.506157000      1.776129000
H       -5.131642000      1.193630000      2.920800000
C       -1.559126000     -1.718369000     -0.933663000
H       -2.632485000     -1.926709000     -0.859377000
C       -0.799543000     -3.023031000     -0.582040000
H        0.075354000     -2.844226000      0.046973000
H       -1.456409000     -3.691242000     -0.017340000
C       -0.376072000     -3.638435000     -1.929906000
H        0.702550000     -3.498813000     -2.075324000
H       -0.564433000     -4.715424000     -1.972365000
C       -1.138211000     -2.857022000     -2.997664000
H       -2.150917000     -3.262234000     -3.125570000
H       -0.649469000     -2.880136000     -3.977182000
C       -1.216092000     -1.457199000     -2.405660000
H       -1.932378000     -0.793873000     -2.903730000
H       -0.227540000     -0.982880000     -2.471900000
C       -1.886607000     -0.637021000      1.819320000
H       -2.976151000     -0.593634000      1.778174000
C       -1.430542000      0.324870000      2.922299000
H       -0.342551000      0.486420000      2.865659000
H       -1.907340000      1.306603000      2.859517000
C       -1.806996000     -0.437498000      4.186931000
H       -1.337240000     -0.037374000      5.090640000
H       -2.894530000     -0.373052000      4.330077000
C       -1.398126000     -1.879566000      3.882718000
H       -2.006128000     -2.609535000      4.425045000
H       -0.359358000     -2.045414000      4.193105000
C       -1.514040000     -2.038972000      2.352070000
H       -2.275852000     -2.769021000      2.056744000
H       -0.565745000     -2.392240000      1.943624000
C        3.538110000     -3.513574000     -1.427749000
H        4.021890000     -4.470557000     -1.240969000
C        3.505130000     -2.985443000     -2.698501000
H        3.958806000     -3.525066000     -3.525682000
C        2.893547000     -1.734189000     -2.927088000
H        2.885130000     -1.308775000     -3.927552000
H        1.860906000     -0.070064000     -2.049245000
N        2.638867000      1.781622000      0.567704000
C        2.690283000      2.175128000      1.981790000
C        3.914643000      3.011608000      2.305002000
H        3.902585000      3.956093000      1.747614000
H        3.607131000      1.177320000      0.328500000
H        2.663502000      2.632954000      0.006108000
H        3.963957000      3.252190000      3.371892000
H        4.825457000      2.470972000      2.027474000
H        1.776347000      2.720312000      2.264441000
H        2.697115000      1.253777000      2.580912000
O        4.805721000      0.514510000      0.122903000
H        4.694221000     -0.213365000      0.744143000

102
GEtNH2; E = -2308.43526491 a.u.
Pd       0.762135000      0.847242000      0.153299000
P       -1.320100000     -0.199995000      0.119345000
C        1.735010000     -0.874721000      0.533496000
C        2.348625000     -1.552926000     -0.564868000
C        3.008250000     -2.809033000     -0.337778000
C        3.065018000     -3.334707000      0.977169000
H        3.564620000     -4.287151000      1.140924000
C        2.507035000     -2.640293000      2.025024000
H        2.558710000     -3.039133000      3.036478000
C        1.844742000     -1.408975000      1.802524000
H        1.392343000     -0.901366000      2.653434000
C        2.344911000     -1.031933000     -1.884429000
C       -2.557020000      0.956531000     -0.644553000
C       -2.020829000      2.129107000     -1.224006000
C       -2.830709000      2.952664000     -2.018811000
H       -2.397921000      3.850511000     -2.454394000
C       -4.163145000      2.644402000     -2.242408000
H       -4.777471000      3.282892000     -2.871064000
C       -4.713577000      1.531686000     -1.620293000
H       -5.771176000      1.307228000     -1.742172000
C       -3.944329000      0.688058000     -0.811441000
C       -0.637363000      2.673227000     -1.005803000
C        0.260491000      2.749056000     -2.110476000
C        1.352682000      3.611644000     -2.050079000
H        2.029903000      3.662721000     -2.899707000
C        1.572958000      4.415596000     -0.930751000
H        2.416586000      5.100914000     -0.910189000
C        0.719758000      4.328984000      0.159463000
H        0.890253000      4.946473000      1.038945000
C       -0.389825000      3.471171000      0.144843000
C       -0.002539000      1.970349000     -3.361051000
H       -0.707960000      2.496900000     -4.015929000
H       -0.444636000      0.993655000     -3.148750000
H        0.917471000      1.818373000     -3.932540000
C       -1.367574000      3.542300000      1.276732000
H       -0.856029000      3.658964000      2.236888000
H       -2.012990000      2.664416000      1.332327000
H       -2.025966000      4.412120000      1.157448000
C       -4.712715000     -0.381615000     -0.098576000
C       -5.104036000     -1.568687000     -0.745045000
C       -5.839825000     -2.521942000     -0.029192000
H       -6.117332000     -3.450091000     -0.524622000
C       -6.225521000     -2.290963000      1.284121000
H       -6.789867000     -3.043777000      1.828298000
C       -5.906536000     -1.080284000      1.892845000
H       -6.235428000     -0.874257000      2.909309000
C       -5.169625000     -0.109850000      1.211683000
C       -4.804611000     -1.822973000     -2.192571000
H       -5.676824000     -1.582122000     -2.813141000
H       -4.574003000     -2.877215000     -2.374502000
H       -3.976464000     -1.217519000     -2.567639000
C       -4.892501000      1.211065000      1.864925000
H       -5.462919000      2.017046000      1.386506000
H       -3.839366000      1.503209000      1.789792000
H       -5.166303000      1.196041000      2.923173000
C       -1.578412000     -1.709706000     -0.930476000
H       -2.648410000     -1.936112000     -0.862552000
C       -0.795456000     -3.000646000     -0.579939000
H        0.080179000     -2.801370000      0.042395000
H       -1.435071000     -3.679291000     -0.008129000
C       -0.367047000     -3.614568000     -1.927536000
H        0.711117000     -3.469351000     -2.072176000
H       -0.549349000     -4.692676000     -1.970068000
C       -1.132966000     -2.838032000     -2.996445000
H       -2.140700000     -3.253751000     -3.130330000
H       -0.639713000     -2.853116000     -3.973959000
C       -1.228690000     -1.441564000     -2.399514000
H       -1.946537000     -0.782395000     -2.901077000
H       -0.243334000     -0.957981000     -2.455731000
C       -1.914359000     -0.634680000      1.822326000
H       -3.004403000     -0.599162000      1.791109000
C       -1.452840000      0.321042000      2.928049000
H       -0.363809000      0.476802000      2.867809000
H       -1.923839000      1.306057000      2.870315000
C       -1.830545000     -0.443076000      4.191309000
H       -1.353251000     -0.051209000      5.094766000
H       -2.916600000     -0.367558000      4.339908000
C       -1.438547000     -1.889822000      3.881529000
H       -2.072455000     -2.612645000      4.403618000
H       -0.410664000     -2.079208000      4.213479000
C       -1.524598000     -2.033696000      2.346808000
H       -2.262935000     -2.778251000      2.029115000
H       -0.559934000     -2.358217000      1.951287000
C        3.592715000     -3.486751000     -1.437675000
H        4.084809000     -4.440440000     -1.255003000
C        3.552307000     -2.955797000     -2.707262000
H        4.008644000     -3.489701000     -3.536806000
C        2.927260000     -1.710552000     -2.931804000
H        2.908623000     -1.285425000     -3.932347000
H        1.869009000     -0.064045000     -2.047776000
N        2.660531000      1.709840000      0.490416000
C        2.702385000      2.156464000      1.880345000
C        3.931841000      3.003875000      2.172816000
H        3.920368000      3.926573000      1.578943000
H        4.137771000      0.762639000      0.371822000
H        2.620031000      2.555550000     -0.082268000
H        3.985222000      3.290793000      3.229316000
H        4.845481000      2.456504000      1.916322000
H        1.802929000      2.727422000      2.190611000
H        2.718360000      1.263390000      2.526170000
O        4.993184000      0.241397000      0.440909000
H        4.849219000     -0.291048000      1.230076000

99
HEtNH2; E = -2231.99948428  a.u.
Pd       1.492930000      0.815984000      0.462252000
P       -0.590207000     -0.190990000      0.139401000
C        2.512166000     -0.894743000      0.745135000
C        3.229227000     -1.437919000     -0.366139000
C        3.888684000     -2.707786000     -0.230080000
C        3.841564000     -3.382677000      1.014843000
H        4.337186000     -4.346419000      1.109692000
C        3.189598000     -2.815190000      2.085161000
H        3.163413000     -3.328732000      3.044342000
C        2.533833000     -1.568490000      1.952476000
H        2.017530000     -1.157551000      2.819729000
C        3.306052000     -0.777097000     -1.620208000
C       -1.834091000      0.935234000     -0.675777000
C       -1.323306000      2.131473000     -1.233530000
C       -2.113816000      2.888829000     -2.111339000
H       -1.698599000      3.802910000     -2.529834000
C       -3.403336000      2.500879000     -2.436093000
H       -3.998432000      3.089770000     -3.128528000
C       -3.938768000      1.372096000     -1.830937000
H       -4.969236000      1.084376000     -2.028981000
C       -3.188371000      0.589166000     -0.946737000
C       -0.012297000      2.783026000     -0.905469000
C        0.961070000      2.959858000     -1.919614000
C        1.995038000      3.877585000     -1.722552000
H        2.740215000      4.004259000     -2.505440000
C        2.066266000      4.640849000     -0.561412000
H        2.863777000      5.368362000     -0.434799000
C        1.114353000      4.468014000      0.436547000
H        1.158648000      5.064666000      1.344938000
C        0.073980000      3.545811000      0.288508000
C        0.866232000      2.232456000     -3.226345000
H        0.373621000      2.848119000     -3.989420000
H        0.290940000      1.307863000     -3.147086000
H        1.859800000      1.986983000     -3.614969000
C       -0.995648000      3.457999000      1.333828000
H       -0.701611000      3.984583000      2.245930000
H       -1.222296000      2.421569000      1.598914000
H       -1.938500000      3.897102000      0.981262000
C       -3.952881000     -0.508296000     -0.274311000
C       -4.255600000     -1.714711000     -0.931699000
C       -4.981877000     -2.697646000     -0.245924000
H       -5.190213000     -3.640475000     -0.747756000
C       -5.444998000     -2.477639000      1.043901000
H       -6.000904000     -3.253108000      1.564478000
C       -5.218584000     -1.247772000      1.656958000
H       -5.610703000     -1.051170000      2.652796000
C       -4.492856000     -0.248508000      1.007105000
C       -3.874791000     -1.963681000     -2.361739000
H       -4.738833000     -1.808490000     -3.019635000
H       -3.547747000     -2.997039000     -2.515115000
H       -3.086010000     -1.295659000     -2.715681000
C       -4.283840000      1.078849000      1.673322000
H       -4.668853000      1.903347000      1.060884000
H       -3.221483000      1.299018000      1.837815000
H       -4.786601000      1.116173000      2.643244000
C       -0.704347000     -1.632448000     -1.030876000
H       -1.762559000     -1.913048000     -1.042694000
C        0.121277000     -2.910606000     -0.730760000
H        0.920119000     -2.736229000     -0.005722000
H       -0.530267000     -3.674425000     -0.295940000
C        0.701269000     -3.368871000     -2.082315000
H        1.768815000     -3.121450000     -2.130757000
H        0.621000000     -4.451023000     -2.224564000
C       -0.052017000     -2.569161000     -3.141915000
H       -1.015411000     -3.043631000     -3.373342000
H        0.500696000     -2.474186000     -4.082685000
C       -0.290298000     -1.233025000     -2.453415000
H       -1.029837000     -0.595203000     -2.952118000
H        0.654524000     -0.670567000     -2.414304000
C       -1.313600000     -0.783721000      1.742668000
H       -2.396270000     -0.704886000      1.658041000
C       -0.889114000      0.004567000      2.984294000
H        0.208807000      0.048040000      3.039183000
H       -1.254505000      1.036265000      2.998277000
C       -1.468086000     -0.840930000      4.114082000
H       -1.013279000     -0.628581000      5.086337000
H       -2.539908000     -0.619866000      4.207417000
C       -1.265152000     -2.295609000      3.657786000
H       -2.137600000     -2.912857000      3.894663000
H       -0.411830000     -2.753000000      4.170504000
C       -1.006539000     -2.236863000      2.137249000
H       -1.624535000     -2.942659000      1.572201000
H        0.038998000     -2.481901000      1.925023000
C        4.563649000     -3.253514000     -1.351722000
H        5.054211000     -4.218912000     -1.240347000
C        4.605605000     -2.586069000     -2.555182000
H        5.128139000     -3.022497000     -3.402496000
C        3.973479000     -1.331216000     -2.689833000
H        4.014202000     -0.801910000     -3.638795000
H        2.813505000      0.191815000     -1.713256000
N        3.317221000      1.698031000      0.915259000
C        3.620685000      1.708690000      2.340024000
C        2.574681000      2.473808000      3.125537000
H        1.583258000      2.016332000      2.993425000
H        4.061050000      1.160664000      0.466794000
H        2.800161000      2.485823000      4.197607000
H        2.502868000      3.512325000      2.781787000
H        3.712582000      0.692683000      2.774795000
H        4.606211000      2.179837000      2.501654000

99
TSHEtNH2-IEtNH2; E = -2231.98413251   a.u.
Pd       1.362739000      0.743392000      0.482757000
P       -0.720116000     -0.185082000      0.173172000
C        2.792110000     -0.694232000      0.814634000
C        3.373133000     -1.286395000     -0.362022000
C        3.970779000     -2.589141000     -0.275961000
C        3.977315000     -3.275707000      0.964945000
H        4.422862000     -4.266096000      1.019570000
C        3.433673000     -2.676724000      2.081621000
H        3.436453000     -3.202127000      3.035268000
C        2.864129000     -1.389365000      2.020278000
H        2.445857000     -0.951912000      2.924654000
C        3.367408000     -0.630457000     -1.617171000
C       -1.929358000      0.948665000     -0.690629000
C       -1.394544000      2.142065000     -1.239258000
C       -2.165685000      2.916380000     -2.118951000
H       -1.731382000      3.825419000     -2.529201000
C       -3.457160000      2.549372000     -2.460769000
H       -4.036934000      3.153120000     -3.153521000
C       -4.012147000      1.419456000     -1.875829000
H       -5.042658000      1.144287000     -2.091139000
C       -3.281496000      0.620676000     -0.989633000
C       -0.062433000      2.748507000     -0.912101000
C        0.936767000      2.855735000     -1.907762000
C        2.064257000      3.645650000     -1.662227000
H        2.835128000      3.709605000     -2.428038000
C        2.197963000      4.359664000     -0.476181000
H        3.072240000      4.983481000     -0.308847000
C        1.205968000      4.270587000      0.495458000
H        1.295077000      4.833739000      1.422057000
C        0.074863000      3.473190000      0.299055000
C        0.802250000      2.175166000     -3.237074000
H        0.474894000      2.880805000     -4.010840000
H        0.074118000      1.362412000     -3.220228000
H        1.762592000      1.769517000     -3.573103000
C       -1.010664000      3.456318000      1.330665000
H       -0.688176000      3.951951000      2.250626000
H       -1.313686000      2.437369000      1.587598000
H       -1.913972000      3.966649000      0.972111000
C       -4.061743000     -0.478692000     -0.340611000
C       -4.330523000     -1.688774000     -1.007026000
C       -5.071279000     -2.677502000     -0.347264000
H       -5.252537000     -3.622857000     -0.854877000
C       -5.584350000     -2.459254000      0.924544000
H       -6.151464000     -3.239301000      1.426016000
C       -5.390213000     -1.227805000      1.543443000
H       -5.819764000     -1.034031000      2.524342000
C       -4.646333000     -0.223578000      0.920546000
C       -3.904755000     -1.927682000     -2.425482000
H       -4.734858000     -1.720450000     -3.112615000
H       -3.618054000     -2.971143000     -2.588540000
H       -3.075566000     -1.287342000     -2.734461000
C       -4.512819000      1.116829000      1.578981000
H       -5.221473000      1.835162000      1.146551000
H       -3.519540000      1.555858000      1.448055000
H       -4.726522000      1.057660000      2.650019000
C       -0.759442000     -1.633879000     -0.987579000
H       -1.793117000     -1.998536000     -1.020713000
C        0.172302000     -2.819596000     -0.642009000
H        0.991168000     -2.506680000      0.015103000
H       -0.378198000     -3.596720000     -0.104986000
C        0.730296000     -3.331463000     -1.986720000
H        1.801122000     -3.105478000     -2.052039000
H        0.630993000     -4.416208000     -2.093253000
C       -0.021956000     -2.560722000     -3.071140000
H       -0.961736000     -3.068061000     -3.327317000
H        0.553240000     -2.454163000     -3.997311000
C       -0.326631000     -1.228874000     -2.401635000
H       -1.072863000     -0.620928000     -2.926598000
H        0.596053000     -0.630502000     -2.336387000
C       -1.461622000     -0.810067000      1.755182000
H       -2.514332000     -1.052213000      1.589109000
C       -1.362771000      0.159795000      2.937098000
H       -0.334667000      0.554105000      3.000501000
H       -2.038329000      1.015268000      2.864588000
C       -1.666871000     -0.738253000      4.128972000
H       -1.395464000     -0.289875000      5.089673000
H       -2.746936000     -0.937879000      4.159502000
C       -0.894617000     -2.024882000      3.823703000
H       -1.394165000     -2.912573000      4.223331000
H        0.097400000     -1.989339000      4.289384000
C       -0.753535000     -2.075530000      2.286760000
H       -1.189719000     -2.979996000      1.852975000
H        0.306165000     -2.068145000      2.007148000
C        4.531563000     -3.156155000     -1.448895000
H        4.981559000     -4.144971000     -1.377955000
C        4.511299000     -2.487082000     -2.653241000
H        4.947187000     -2.944501000     -3.537839000
C        3.920222000     -1.210403000     -2.740797000
H        3.897906000     -0.683889000     -3.691915000
H        2.902659000      0.355003000     -1.680088000
N        3.340623000      1.250264000      0.931033000
C        3.822368000      1.468555000      2.279225000
C        2.726639000      1.967540000      3.197233000
H        1.900789000      1.244869000      3.245237000
H        4.111520000      1.077671000      0.295250000
H        3.099960000      2.122423000      4.215243000
H        2.307754000      2.914575000      2.836518000
H        4.269425000      0.554343000      2.719505000
H        4.635146000      2.208714000      2.235386000

99
IEtNH2; E = -2232.03636619 a.u.
Pd       1.179173000      0.421734000      0.650248000
P       -0.882224000     -0.287109000      0.256494000
C        3.941287000     -0.441354000      0.886891000
C        4.057851000     -0.983324000     -0.438920000
C        4.591357000     -2.302933000     -0.597555000
C        4.972201000     -3.053689000      0.543003000
H        5.368831000     -4.056371000      0.405387000
C        4.847378000     -2.504646000      1.796501000
H        5.145420000     -3.072417000      2.674122000
C        4.346549000     -1.200184000      1.972891000
H        4.266387000     -0.799934000      2.977935000
C        3.658446000     -0.272971000     -1.599450000
C       -1.989998000      0.910521000     -0.682792000
C       -1.360697000      2.041285000     -1.271575000
C       -2.068679000      2.845336000     -2.178687000
H       -1.559581000      3.700673000     -2.617919000
C       -3.384055000      2.573975000     -2.518588000
H       -3.909487000      3.199721000     -3.234945000
C       -4.028748000      1.511960000     -1.900484000
H       -5.077304000      1.310566000     -2.111637000
C       -3.364342000      0.690702000     -0.983713000
C        0.017182000      2.548998000     -0.964277000
C        1.028439000      2.541581000     -1.947106000
C        2.251111000      3.172890000     -1.674700000
H        3.030706000      3.148242000     -2.435119000
C        2.471033000      3.833065000     -0.473197000
H        3.421083000      4.327198000     -0.283411000
C        1.451381000      3.881214000      0.477411000
H        1.601002000      4.416533000      1.413654000
C        0.224626000      3.256415000      0.248167000
C        0.867571000      1.861023000     -3.274564000
H        1.125009000      2.537667000     -4.096925000
H       -0.146093000      1.496166000     -3.448662000
H        1.542970000      0.999619000     -3.358274000
C       -0.866810000      3.364885000      1.268725000
H       -0.531713000      3.928702000      2.143944000
H       -1.193863000      2.377290000      1.615750000
H       -1.754892000      3.866474000      0.864011000
C       -4.226572000     -0.308883000     -0.282855000
C       -4.492835000     -1.579545000     -0.824976000
C       -5.249663000     -2.489965000     -0.076288000
H       -5.428680000     -3.483932000     -0.481743000
C       -5.782163000     -2.134999000      1.156554000
H       -6.357145000     -2.856470000      1.731539000
C       -5.610568000     -0.837977000      1.633305000
H       -6.071347000     -0.534849000      2.571528000
C       -4.852877000      0.092478000      0.919145000
C       -4.058218000     -1.960701000     -2.209641000
H       -4.905789000     -1.892618000     -2.903209000
H       -3.698852000     -2.993824000     -2.257226000
H       -3.276749000     -1.307166000     -2.602400000
C       -4.765324000      1.507951000      1.409682000
H       -5.493666000      2.142729000      0.888104000
H       -3.786018000      1.963339000      1.235038000
H       -4.990928000      1.572331000      2.478128000
C       -0.905926000     -1.741702000     -0.904134000
H       -1.925448000     -2.142608000     -0.930807000
C        0.077707000     -2.875162000     -0.500823000
H        0.697911000     -2.591594000      0.360723000
H       -0.482344000     -3.771554000     -0.212183000
C        0.949311000     -3.137286000     -1.736456000
H        1.874404000     -2.551814000     -1.657824000
H        1.240895000     -4.187756000     -1.839482000
C        0.133963000     -2.601915000     -2.907009000
H       -0.663421000     -3.307610000     -3.180332000
H        0.733668000     -2.418780000     -3.806337000
C       -0.464501000     -1.332774000     -2.317699000
H       -1.269003000     -0.887074000     -2.913539000
H        0.331939000     -0.576271000     -2.231657000
C       -1.804163000     -0.927131000      1.735485000
H       -2.800579000     -1.268585000      1.439768000
C       -1.919966000      0.074472000      2.886099000
H       -0.923162000      0.512024000      3.057465000
H       -2.601946000      0.904807000      2.685266000
C       -2.342410000     -0.776405000      4.089190000
H       -1.937656000     -0.382246000      5.026688000
H       -3.433681000     -0.769601000      4.194885000
C       -1.836470000     -2.201122000      3.778049000
H       -2.682891000     -2.891844000      3.685116000
H       -1.190990000     -2.602250000      4.565588000
C       -1.104162000     -2.098865000      2.434394000
H       -1.142491000     -3.030920000      1.863729000
H       -0.041065000     -1.847612000      2.583360000
C        4.726790000     -2.833939000     -1.904862000
H        5.136621000     -3.836073000     -2.012776000
C        4.351218000     -2.110544000     -3.013492000
H        4.463194000     -2.534485000     -4.007905000
C        3.807322000     -0.819881000     -2.857130000
H        3.499273000     -0.252290000     -3.731908000
H        3.209445000      0.714710000     -1.507931000
N        3.403570000      0.862172000      1.045529000
C        3.679695000      1.594256000      2.298516000
C        2.623304000      1.387794000      3.362431000
H        2.486177000      0.331014000      3.614915000
H        3.650239000      1.452398000      0.254911000
H        2.900100000      1.921084000      4.278182000
H        1.653352000      1.769607000      3.017535000
H        4.675514000      1.322675000      2.675345000
H        3.721468000      2.654272000      2.030067000

97
AArH; E = -2702.15780382 a.u.
Pd      -1.994494000      0.487521000     -0.104480000
P        0.295265000      0.330494000      0.239024000
C        1.156326000     -1.222761000     -0.340834000
C        0.326028000     -2.269553000     -0.823868000
C        0.893487000     -3.464796000     -1.286003000
H        0.232306000     -4.248923000     -1.648600000
C        2.265821000     -3.658297000     -1.284820000
H        2.692178000     -4.589255000     -1.648397000
C        3.086944000     -2.646583000     -0.808590000
H        4.166369000     -2.783717000     -0.793346000
C        2.563288000     -1.438252000     -0.332257000
C        3.597909000     -0.465699000      0.148817000
C        4.232219000      0.384740000     -0.784395000
C        5.215521000      1.272562000     -0.343810000
H        5.679087000      1.944098000     -1.063887000
C        5.602017000      1.303341000      0.992804000
H        6.361775000      2.005643000      1.326055000
C        5.029332000      0.414934000      1.892484000
H        5.354509000      0.403377000      2.931095000
C        4.042007000     -0.491404000      1.484666000
C       -1.171218000     -2.240389000     -0.892879000
C       -1.921672000     -3.004975000      0.026854000
C       -3.305625000     -3.123152000     -0.152742000
H       -3.880036000     -3.706492000      0.565025000
C       -3.946676000     -2.516788000     -1.225329000
H       -5.023170000     -2.611734000     -1.344941000
C       -3.204721000     -1.771261000     -2.135936000
H       -3.692965000     -1.297996000     -2.985815000
C       -1.818452000     -1.631147000     -1.995231000
C       -4.067946000      1.204611000     -0.092097000
C       -3.297072000      2.078668000      0.732975000
H       -3.244559000      1.920138000      1.806883000
C       -2.940862000      3.343406000      0.189732000
H       -2.412997000      4.046121000      0.830419000
C       -3.990756000      2.790870000     -1.919643000
C       -4.416075000      1.576652000     -1.414255000
C        3.872373000      0.347532000     -2.240460000
H        4.025468000      1.323610000     -2.712347000
H        2.834330000      0.045841000     -2.407450000
H        4.497588000     -0.372800000     -2.783015000
C        3.534132000     -1.492880000      2.479625000
H        2.745927000     -2.128464000      2.071431000
H        3.147614000     -1.010132000      3.384315000
H        4.347245000     -2.152712000      2.804012000
C       -1.279121000     -3.727547000      1.175618000
H       -1.863464000     -3.607885000      2.095370000
H       -0.261287000     -3.386239000      1.376909000
H       -1.223713000     -4.806027000      0.981388000
C       -1.040381000     -0.923763000     -3.063937000
H       -0.114110000     -0.485160000     -2.685410000
H       -1.633288000     -0.125195000     -3.521801000
H       -0.757229000     -1.618330000     -3.866167000
C        0.685084000      0.402030000      2.054430000
H        1.770225000      0.453714000      2.197582000
C        0.113738000     -0.844878000      2.760004000
H       -0.793152000     -1.175409000      2.227997000
H        0.807635000     -1.689287000      2.769904000
C       -0.289135000     -0.350887000      4.143025000
H        0.600307000     -0.213978000      4.773710000
H       -0.958389000     -1.041543000      4.669170000
C       -0.922415000      0.996252000      3.825145000
H       -1.060383000      1.643358000      4.697458000
H       -1.915090000      0.830411000      3.380575000
C        0.006614000      1.604916000      2.771191000
H        0.772157000      2.233306000      3.240063000
H       -0.552261000      2.246273000      2.081329000
C        1.203452000      1.734941000     -0.565491000
H        2.262100000      1.483736000     -0.632998000
C        0.674647000      2.072524000     -1.969959000
H        1.061350000      1.392809000     -2.735973000
H       -0.421221000      1.961563000     -1.974852000
C        1.074010000      3.543100000     -2.220031000
H        1.777937000      3.643385000     -3.052361000
H        0.191196000      4.134992000     -2.486155000
C        1.680389000      4.037735000     -0.898819000
H        1.455459000      5.088355000     -0.689609000
H        2.774250000      3.941915000     -0.924373000
C        1.120744000      3.084865000      0.152388000
H        0.071522000      3.337202000      0.366194000
H        1.671953000      3.104467000      1.098775000
C       -3.268859000      3.689789000     -1.106377000
H       -2.980556000      4.661215000     -1.498471000
O       -4.791407000      0.081651000      0.425632000
S       -5.651665000      0.188142000      1.790287000
O       -6.514468000     -0.986130000      1.722340000
O       -6.230847000      1.512782000      1.951037000
N       -4.441190000      0.029832000      2.935677000
C       -3.681660000     -1.218012000      2.796919000
H       -2.930119000     -1.226625000      3.589587000
H       -4.310530000     -2.112942000      2.902763000
H       -3.167334000     -1.228312000      1.829241000
C       -4.935087000      0.256247000      4.300791000
H       -5.591666000     -0.550543000      4.653815000
H       -4.061997000      0.309432000      4.955354000
H       -5.465160000      1.207960000      4.352585000
H       -4.246606000      3.062476000     -2.939885000
H       -5.028968000      0.897294000     -2.000370000

97
TSAAr-BAr; E = -2702.12418492 a.u.
Pd      -1.097186000      0.040313000     -0.218586000
P        1.131061000      0.144150000      0.259334000
C        2.023835000     -1.450400000     -0.134105000
C        1.215195000     -2.591925000     -0.379363000
C        1.795037000     -3.868757000     -0.376988000
H        1.155612000     -4.729551000     -0.560294000
C        3.153536000     -4.045711000     -0.162670000
H        3.582862000     -5.043681000     -0.150971000
C        3.964179000     -2.928153000     -0.012095000
H        5.041429000     -3.042426000      0.090836000
C        3.427192000     -1.637416000     -0.006597000
C        4.402903000     -0.506960000     -0.003720000
C        4.802804000      0.008696000     -1.258553000
C        5.637460000      1.126503000     -1.297054000
H        5.923044000      1.539115000     -2.262758000
C        6.101249000      1.711395000     -0.120807000
H        6.733064000      2.594996000     -0.163100000
C        5.784008000      1.138340000      1.103743000
H        6.187321000      1.557730000      2.023459000
C        4.956202000      0.010455000      1.180929000
C       -0.227477000     -2.553571000     -0.784677000
C       -1.249914000     -3.105016000      0.021224000
C       -2.554643000     -3.171654000     -0.486511000
H       -3.339603000     -3.580510000      0.147365000
C       -2.853725000     -2.741650000     -1.771685000
H       -3.871840000     -2.807081000     -2.146611000
C       -1.838735000     -2.239212000     -2.582038000
H       -2.054848000     -1.925740000     -3.601368000
C       -0.526847000     -2.144896000     -2.112200000
C       -2.185506000      1.930335000     -0.248592000
C       -2.296241000      2.624341000      0.971783000
H       -2.515709000      2.091651000      1.893080000
C       -2.018804000      3.987300000      0.989918000
H       -2.041998000      4.508522000      1.944382000
C       -1.713190000      3.996303000     -1.400383000
C       -1.989350000      2.636184000     -1.453427000
C        4.376969000     -0.648396000     -2.537865000
H        4.591398000     -0.010704000     -3.399937000
H        3.312096000     -0.901189000     -2.552702000
H        4.914088000     -1.593751000     -2.688581000
C        4.741844000     -0.644187000      2.513049000
H        3.927616000     -1.370897000      2.498088000
H        4.536880000      0.085465000      3.303395000
H        5.646159000     -1.185828000      2.817011000
C       -1.012546000     -3.616047000      1.411718000
H       -1.448915000     -2.938907000      2.158137000
H        0.045852000     -3.732924000      1.652394000
H       -1.497503000     -4.587265000      1.554111000
C        0.549137000     -1.639956000     -3.023806000
H        0.977531000     -0.697526000     -2.661169000
H        0.157604000     -1.457900000     -4.028128000
H        1.381472000     -2.349349000     -3.105565000
C        1.449599000      0.268552000      2.086975000
H        2.506321000      0.525690000      2.221629000
C        1.106575000     -1.063042000      2.788441000
H        0.388117000     -1.614923000      2.169614000
H        1.973882000     -1.718414000      2.919359000
C        0.412509000     -0.668998000      4.086071000
H        1.149646000     -0.358127000      4.839211000
H       -0.175541000     -1.485687000      4.518150000
C       -0.420459000      0.526780000      3.646441000
H       -0.840962000      1.112985000      4.469863000
H       -1.261735000      0.174233000      3.028653000
C        0.547174000      1.326650000      2.777512000
H        1.167896000      1.978530000      3.404282000
H        0.019191000      1.971568000      2.068937000
C        2.021683000      1.602877000     -0.448444000
H        3.089953000      1.531247000     -0.226108000
C        1.810482000      1.794110000     -1.952480000
H        2.368714000      1.080290000     -2.564576000
H        0.742088000      1.643393000     -2.173606000
C        2.211583000      3.251850000     -2.219306000
H        3.238686000      3.303251000     -2.597965000
H        1.574974000      3.706129000     -2.985455000
C        2.096644000      3.971046000     -0.859316000
H        1.479319000      4.874497000     -0.907615000
H        3.088169000      4.286038000     -0.513048000
C        1.517103000      2.938328000      0.111534000
H        0.418939000      2.956507000      0.084034000
H        1.824215000      3.114024000      1.147041000
C       -1.719847000      4.685579000     -0.182919000
H       -1.516198000      5.751593000     -0.152656000
O       -3.209665000      0.661269000     -0.531305000
S       -4.354212000      0.337251000      0.551390000
O       -5.148162000      1.550950000      0.751417000
O       -3.783498000     -0.318282000      1.724889000
N       -5.156991000     -0.820431000     -0.336991000
C       -5.827174000     -0.292966000     -1.525613000
H       -5.122409000      0.281350000     -2.129827000
H       -6.168761000     -1.146352000     -2.115586000
H       -6.694199000      0.334836000     -1.279788000
C       -6.006940000     -1.700616000      0.468802000
H       -6.284374000     -2.548901000     -0.161901000
H       -5.452154000     -2.075662000      1.328591000
H       -6.924783000     -1.204446000      0.813773000
H       -2.006935000      2.100004000     -2.398544000
H       -1.505147000      4.526386000     -2.327441000

97
BAr; E =  -2702.19720882 a.u.
Pd      10.718345000      9.343907000      5.790312000
P        9.591139000      7.423726000      6.189483000
C       11.398621000      8.608661000      4.051352000
C       10.858075000      9.151543000      2.881456000
C       11.423501000      8.846889000      1.641502000
C       12.523779000      7.993768000      1.560469000
H       12.961291000      7.756015000      0.594369000
C       13.060316000      7.451254000      2.726321000
H       13.921778000      6.787978000      2.676366000
C       12.499458000      7.754987000      3.969688000
H       12.939329000      7.329362000      4.868624000
C        8.496091000      7.735127000      7.658978000
C        8.463320000      9.058577000      8.154768000
C        7.538533000      9.413289000      9.146428000
H        7.533095000     10.436944000      9.513081000
C        6.646515000      8.485958000      9.659050000
H        5.927134000      8.776244000     10.419407000
C        6.701588000      7.174758000      9.207265000
H        6.031926000      6.426093000      9.624894000
C        7.615057000      6.771771000      8.227222000
C        9.383438000     10.175610000      7.757635000
C        8.828443000     11.318291000      7.108858000
C        9.550758000     12.508421000      7.085399000
H        9.119105000     13.375121000      6.589569000
C       10.799561000     12.604235000      7.696260000
H       11.345605000     13.543365000      7.672550000
C       11.355574000     11.496370000      8.313546000
H       12.334589000     11.562251000      8.783246000
C       10.665375000     10.276398000      8.369384000
C        7.452704000     11.282743000      6.516978000
H        6.717714000     11.720504000      7.203474000
H        7.117571000     10.267447000      6.298419000
H        7.408289000     11.865976000      5.592197000
C       11.247966000      9.165929000      9.188475000
H       12.304165000      9.011893000      8.945325000
H       10.722096000      8.218893000      9.055941000
H       11.200905000      9.415702000     10.255405000
C        7.617088000      5.302379000      7.937859000
C        6.674239000      4.723114000      7.068533000
C        6.716506000      3.340806000      6.845348000
H        6.003438000      2.899455000      6.152057000
C        7.639503000      2.537697000      7.501324000
H        7.666189000      1.468186000      7.309498000
C        8.514157000      3.104356000      8.424544000
H        9.216439000      2.477838000      8.970504000
C        8.501392000      4.478323000      8.671016000
C        5.588249000      5.529578000      6.419651000
H        4.643135000      5.401735000      6.961890000
H        5.405550000      5.202923000      5.391132000
H        5.801981000      6.600971000      6.410160000
C        9.401167000      5.058515000      9.721354000
H        8.839494000      5.282181000     10.637098000
H        9.858868000      6.003465000      9.408853000
H       10.200032000      4.362462000      9.990607000
C        8.339256000      6.954291000      4.912769000
H        7.760702000      6.153111000      5.384897000
C        8.803463000      6.444576000      3.524879000
H        9.838302000      6.709970000      3.300346000
H        8.747104000      5.352092000      3.498851000
C        7.850953000      7.094144000      2.503062000
H        8.372582000      7.906047000      1.980574000
H        7.516523000      6.388106000      1.737187000
C        6.703513000      7.675873000      3.323615000
H        5.964054000      6.898186000      3.557144000
H        6.174855000      8.487393000      2.814555000
C        7.391400000      8.121538000      4.605945000
H        6.701854000      8.335827000      5.429713000
H        7.977724000      9.036210000      4.422856000
C       10.626499000      5.939507000      6.558304000
H        9.994777000      5.311072000      7.186713000
C       11.911745000      6.220551000      7.345798000
H       12.468189000      7.056992000      6.897403000
H       11.719374000      6.483299000      8.389112000
C       12.673338000      4.908460000      7.196174000
H       13.728950000      4.988089000      7.472660000
H       12.219591000      4.154237000      7.854144000
C       12.459606000      4.526748000      5.732424000
H       12.549806000      3.450610000      5.558676000
H       13.222168000      5.011214000      5.110319000
C       11.066290000      5.067958000      5.357341000
H       10.334409000      4.268133000      5.196615000
H       11.122045000      5.634246000      4.426634000
O       11.802925000     11.200715000      5.197225000
S       13.289253000     11.203071000      5.465330000
O       13.738830000     12.532262000      5.930686000
O       13.727582000     10.066357000      6.297899000
N       13.948256000     10.900394000      3.920536000
C       13.639872000     11.961844000      2.968934000
H       14.184714000     12.896918000      3.174345000
H       13.915115000     11.615187000      1.968466000
H       12.567556000     12.168221000      2.973502000
C       15.372821000     10.592456000      3.955528000
H       15.676535000     10.289759000      2.948924000
H       15.998008000     11.448065000      4.259249000
H       15.556546000      9.757185000      4.633454000
H       10.998954000      9.280634000      0.738375000
H       10.003967000      9.825590000      2.928630000

98
AArCN; E = -2794.40400561 a.u.
Pd      -2.004109000      0.464997000     -0.081413000
P        0.302486000      0.340545000      0.257774000
C        1.152621000     -1.219084000     -0.313481000
C        0.310705000     -2.283762000     -0.734477000
C        0.869507000     -3.514951000     -1.105093000
H        0.203237000     -4.314952000     -1.420113000
C        2.238808000     -3.725866000     -1.073530000
H        2.654577000     -4.687549000     -1.361347000
C        3.070893000     -2.688671000     -0.677563000
H        4.149469000     -2.831777000     -0.658000000
C        2.557375000     -1.442768000     -0.298995000
C        3.588468000     -0.413921000      0.046151000
C        4.139415000      0.359010000     -1.001575000
C        5.088137000      1.337107000     -0.702183000
H        5.486691000      1.950793000     -1.507592000
C        5.518222000      1.533832000      0.608203000
H        6.246896000      2.308592000      0.832615000
C        5.032946000      0.718309000      1.620963000
H        5.397632000      0.837246000      2.639351000
C        4.084219000     -0.278846000      1.354754000
C       -1.183874000     -2.234087000     -0.842802000
C       -1.969529000     -3.024129000      0.027010000
C       -3.347670000     -3.127577000     -0.199418000
H       -3.945062000     -3.734978000      0.478245000
C       -3.955023000     -2.474774000     -1.263778000
H       -5.027829000     -2.557655000     -1.418840000
C       -3.181842000     -1.700911000     -2.122796000
H       -3.641322000     -1.194245000     -2.969383000
C       -1.797267000     -1.580335000     -1.942635000
C       -4.049863000      1.203198000     -0.079908000
C       -3.276931000      2.029273000      0.796357000
H       -3.273442000      1.854905000      1.868468000
C       -2.788231000      3.253183000      0.289631000
H       -2.229389000      3.908490000      0.951926000
C       -3.780185000      2.792152000     -1.894966000
C       -4.313815000      1.618491000     -1.414436000
C        3.701871000      0.143256000     -2.418688000
H        4.047778000      0.949354000     -3.071257000
H        2.612047000      0.072847000     -2.507366000
H        4.098203000     -0.798198000     -2.819039000
C        3.680871000     -1.210590000      2.459235000
H        2.828455000     -1.836621000      2.188337000
H        3.432797000     -0.673390000      3.381101000
H        4.508370000     -1.886712000      2.706451000
C       -1.378003000     -3.785108000      1.178856000
H       -1.979534000     -3.654671000      2.086028000
H       -0.354102000     -3.485202000      1.409539000
H       -1.359915000     -4.862341000      0.972801000
C       -0.992347000     -0.866764000     -2.988383000
H       -0.043851000     -0.485197000     -2.605452000
H       -1.552287000     -0.026956000     -3.413021000
H       -0.748943000     -1.544795000     -3.817165000
C        0.659014000      0.363810000      2.079231000
H        1.740483000      0.434820000      2.236597000
C        0.106768000     -0.921359000      2.729369000
H       -0.782088000     -1.254798000      2.168562000
H        0.821734000     -1.749491000      2.720070000
C       -0.332496000     -0.489438000      4.121765000
H        0.542349000     -0.362716000      4.774479000
H       -1.000194000     -1.212208000      4.604780000
C       -0.985569000      0.857759000      3.845668000
H       -1.148446000      1.467707000      4.740213000
H       -1.968772000      0.692306000      3.380759000
C       -0.053049000      1.524699000      2.830724000
H        0.694290000      2.146703000      3.335830000
H       -0.612487000      2.184827000      2.159112000
C        1.198477000      1.781569000     -0.489066000
H        2.265968000      1.562891000     -0.547167000
C        0.692706000      2.169553000     -1.882963000
H        0.941565000      1.442741000     -2.661860000
H       -0.407554000      2.240473000     -1.849175000
C        1.323397000      3.545133000     -2.132348000
H        2.265805000      3.432690000     -2.680991000
H        0.678899000      4.182250000     -2.746458000
C        1.584329000      4.141509000     -0.732132000
H        1.111698000      5.119667000     -0.596691000
H        2.659304000      4.286035000     -0.574347000
C        1.047526000      3.107508000      0.263718000
H       -0.016096000      3.296332000      0.464674000
H        1.573126000      3.120486000      1.224396000
C       -3.019646000      3.631666000     -1.032163000
O       -4.859458000      0.128630000      0.386877000
S       -5.712907000      0.238061000      1.762725000
O       -6.626897000     -0.892587000      1.661314000
O       -6.228537000      1.584246000      1.952711000
N       -4.510222000     -0.002158000      2.900741000
C       -3.771178000     -1.255873000      2.710006000
H       -3.049893000     -1.329816000      3.527171000
H       -4.419787000     -2.142303000      2.736788000
H       -3.222133000     -1.217072000      1.761943000
C       -5.009563000      0.175280000      4.272298000
H       -5.682412000     -0.634355000      4.584933000
H       -4.140292000      0.186316000      4.933689000
H       -5.523273000      1.133250000      4.360968000
H       -3.953603000      3.091658000     -2.923258000
H       -4.938313000      0.987576000     -2.039897000
C       -2.425422000      4.818925000     -1.526085000
N       -1.911356000      5.790119000     -1.934150000

98
TSAArCN-BArCN; E = -2794.37401618 a.u.
Pd      -1.042082000     -0.267221000     -0.218373000
P        1.171753000      0.027492000      0.269844000
C        2.110869000     -1.528007000     -0.144649000
C        1.332159000     -2.682964000     -0.413780000
C        1.941854000     -3.944943000     -0.429938000
H        1.325656000     -4.818414000     -0.631685000
C        3.303831000     -4.088682000     -0.211253000
H        3.759121000     -5.075092000     -0.213700000
C        4.085996000     -2.953678000     -0.038626000
H        5.165152000     -3.043651000      0.067173000
C        3.517886000     -1.676747000     -0.012859000
C        4.458795000     -0.517127000      0.015906000
C        4.848729000      0.034082000     -1.227142000
C        5.646681000      1.178978000     -1.240473000
H        5.923802000      1.617883000     -2.196962000
C        6.085479000      1.756749000     -0.051297000
H        6.688494000      2.660905000     -0.073872000
C        5.780879000      1.151315000      1.160608000
H        6.166382000      1.566080000      2.089970000
C        4.988749000     -0.003364000      1.213009000
C       -0.107338000     -2.663147000     -0.832867000
C       -1.133160000     -3.234255000     -0.040438000
C       -2.425925000     -3.341369000     -0.574158000
H       -3.210457000     -3.767112000      0.048157000
C       -2.709152000     -2.936674000     -1.870554000
H       -3.716788000     -3.037031000     -2.265721000
C       -1.693660000     -2.410295000     -2.665588000
H       -1.898175000     -2.114122000     -3.692144000
C       -0.394436000     -2.273650000     -2.172394000
C       -2.156165000      1.543366000     -0.226448000
C       -2.316634000      2.261140000      0.989912000
H       -2.508595000      1.729416000      1.917468000
C       -2.120907000      3.624826000      1.006594000
H       -2.172283000      4.157864000      1.952193000
C       -1.798260000      3.632861000     -1.406213000
C       -1.993661000      2.271605000     -1.439603000
C        4.457000000     -0.614872000     -2.521321000
H        4.633489000      0.053964000     -3.368302000
H        3.408566000     -0.927398000     -2.541928000
H        5.047257000     -1.524033000     -2.694486000
C        4.788422000     -0.686998000      2.532785000
H        4.017345000     -1.458381000      2.493106000
H        4.528309000      0.018421000      3.329049000
H        5.716623000     -1.180279000      2.846360000
C       -0.904274000     -3.743755000      1.351503000
H       -1.365607000     -3.079962000      2.094400000
H        0.153196000     -3.839893000      1.604496000
H       -1.370467000     -4.725615000      1.481751000
C        0.686449000     -1.757577000     -3.070830000
H        1.113906000     -0.819931000     -2.697094000
H        0.301631000     -1.567408000     -4.075961000
H        1.518719000     -2.467152000     -3.152742000
C        1.479941000      0.150042000      2.095690000
H        2.528476000      0.440293000      2.226325000
C        1.183292000     -1.196864000      2.789083000
H        0.479436000     -1.767734000      2.171191000
H        2.071761000     -1.824435000      2.911177000
C        0.484544000     -0.832388000      4.092629000
H        1.216048000     -0.501445000      4.842631000
H       -0.073657000     -1.670311000      4.523341000
C       -0.389745000      0.337764000      3.664814000
H       -0.823636000      0.905586000      4.493988000
H       -1.223381000     -0.038992000      3.051166000
C        0.547329000      1.173985000      2.796654000
H        1.150924000      1.839557000      3.425284000
H       -0.001776000      1.809515000      2.096754000
C        1.991037000      1.521530000     -0.439644000
H        3.061947000      1.487053000     -0.219338000
C        1.770955000      1.700784000     -1.943788000
H        2.355166000      1.006464000     -2.553750000
H        0.708896000      1.513984000     -2.166168000
C        2.125621000      3.169564000     -2.209779000
H        3.160437000      3.251297000     -2.561124000
H        1.495659000      3.597711000     -2.995910000
C        1.954518000      3.893029000     -0.857619000
H        1.277422000      4.751871000     -0.920135000
H        2.919952000      4.278185000     -0.509834000
C        1.436778000      2.835788000      0.123493000
H        0.339717000      2.805523000      0.113896000
H        1.750993000      3.026330000      1.154085000
C       -1.844831000      4.340697000     -0.180898000
O       -3.178063000      0.306742000     -0.514319000
S       -4.294650000     -0.075455000      0.598081000
O       -5.097883000      1.121677000      0.843550000
O       -3.666082000     -0.744304000      1.732730000
N       -5.094361000     -1.218986000     -0.298214000
C       -5.879399000     -0.668207000     -1.402956000
H       -5.266770000      0.014634000     -1.994646000
H       -6.176197000     -1.502174000     -2.042657000
H       -6.781956000     -0.145998000     -1.060410000
C       -5.797950000     -2.235440000      0.487605000
H       -6.063610000     -3.044322000     -0.197542000
H       -5.141109000     -2.637224000      1.258508000
H       -6.716390000     -1.851574000      0.952032000
H       -1.973986000      1.730917000     -2.381952000
H       -1.611401000      4.173328000     -2.330678000
C       -1.618040000      5.731567000     -0.147851000
N       -1.423305000      6.889702000     -0.124238000

98
BArCN; E = -2794.44030020  a.u.
Pd      10.706637000      9.339762000      5.790694000
P        9.580903000      7.415479000      6.193117000
C       11.400774000      8.618405000      4.059549000
C       10.866307000      9.164880000      2.885114000
C       11.437696000      8.882237000      1.651070000
C       12.553766000      8.031326000      1.578838000
C       13.089440000      7.476746000      2.752290000
H       13.956478000      6.823957000      2.695060000
C       12.512204000      7.773380000      3.981271000
H       12.949436000      7.348031000      4.880652000
C        8.491303000      7.730892000      7.662768000
C        8.465300000      9.054157000      8.158221000
C        7.545508000      9.411999000      9.152968000
H        7.544776000     10.435421000      9.520271000
C        6.652134000      8.486831000      9.667665000
H        5.936133000      8.779085000     10.430420000
C        6.701137000      7.175362000      9.215593000
H        6.030456000      6.428942000      9.635495000
C        7.610015000      6.769337000      8.232670000
C        9.391569000     10.164403000      7.756340000
C        8.845856000     11.305567000      7.096221000
C        9.575435000     12.491185000      7.068046000
H        9.151566000     13.356773000      6.563766000
C       10.821636000     12.583850000      7.683980000
H       11.373678000     13.519252000      7.654680000
C       11.368254000     11.478171000      8.314403000
H       12.344647000     11.542615000      8.789498000
C       10.669194000     10.264288000      8.379070000
C        7.472364000     11.273613000      6.499678000
H        6.739884000     11.727651000      7.178161000
H        7.128726000     10.258468000      6.294549000
H        7.435743000     11.844743000      5.567060000
C       11.228618000      9.161160000      9.223127000
H       12.300188000      9.030836000      9.043241000
H       10.730194000      8.204634000      9.057543000
H       11.111136000      9.403863000     10.286502000
C        7.610171000      5.300561000      7.941438000
C        6.666527000      4.723612000      7.071448000
C        6.707545000      3.341648000      6.846213000
H        5.993930000      2.901896000      6.152492000
C        7.629900000      2.536751000      7.500972000
H        7.655302000      1.467454000      7.307833000
C        8.506097000      3.101319000      8.423922000
H        9.208492000      2.473423000      8.968118000
C        8.495287000      4.475068000      8.671896000
C        5.581523000      5.532556000      6.424228000
H        4.637066000      5.407447000      6.968217000
H        5.396093000      5.206092000      5.396165000
H        5.798038000      6.603390000      6.414144000
C        9.397839000      5.052996000      9.721040000
H        8.839636000      5.270136000     10.640463000
H        9.851089000      6.000885000      9.411115000
H       10.200083000      4.358132000      9.983293000
C        8.334487000      6.950809000      4.911179000
H        7.755941000      6.145855000      5.377346000
C        8.807174000      6.449554000      3.523493000
H        9.840820000      6.723629000      3.303553000
H        8.761649000      5.356883000      3.493188000
C        7.852938000      7.094934000      2.500472000
H        8.371104000      7.908145000      1.976620000
H        7.521792000      6.386628000      1.735406000
C        6.702395000      7.672454000      3.319866000
H        5.964418000      6.892599000      3.550491000
H        6.172986000      8.483600000      2.811182000
C        7.385962000      8.117461000      4.604666000
H        6.694088000      8.329498000      5.426921000
H        7.971555000      9.033078000      4.424382000
C       10.625027000      5.937777000      6.557617000
H        9.994451000      5.300925000      7.179395000
C       11.905600000      6.223767000      7.351092000
H       12.456948000      7.067621000      6.910040000
H       11.708126000      6.478073000      8.395445000
C       12.677275000      4.918292000      7.195715000
H       13.731455000      5.004518000      7.475352000
H       12.227515000      4.157524000      7.848724000
C       12.470295000      4.542228000      5.729470000
H       12.565096000      3.467224000      5.551727000
H       13.233256000      5.031653000      5.111807000
C       11.075973000      5.079030000      5.351724000
H       10.349108000      4.277354000      5.179168000
H       11.132707000      5.653341000      4.425945000
O       11.792263000     11.189913000      5.190739000
S       13.283081000     11.183468000      5.442778000
O       13.742488000     12.509109000      5.906594000
O       13.720769000     10.041335000      6.267636000
N       13.923240000     10.879353000      3.891053000
C       13.608833000     11.942484000      2.942690000
H       14.157656000     12.875924000      3.144270000
H       13.875508000     11.595953000      1.939743000
H       12.537088000     12.151516000      2.956334000
C       15.347994000     10.568101000      3.910741000
H       15.638813000     10.259764000      2.901957000
H       15.977786000     11.424213000      4.202692000
H       15.538592000      9.736203000      4.590890000
H       11.028278000      9.315005000      0.742401000
H       10.007377000      9.831369000      2.927270000
C       13.144302000      7.738295000      0.319519000
N       13.629917000      7.496946000     -0.717333000

98
AArOH; E = -2777.37832657 a.u.
Pd      -1.981271000      0.478231000     -0.101385000
P        0.299076000      0.317062000      0.242220000
C        1.164649000     -1.234938000     -0.338768000
C        0.338147000     -2.283975000     -0.824565000
C        0.909559000     -3.478104000     -1.284596000
H        0.250957000     -4.263667000     -1.648855000
C        2.282296000     -3.668854000     -1.279576000
H        2.711687000     -4.599066000     -1.641532000
C        3.099773000     -2.654926000     -0.801954000
H        4.179522000     -2.789368000     -0.784318000
C        2.572017000     -1.447600000     -0.327301000
C        3.603980000     -0.472764000      0.155025000
C        4.236579000      0.380278000     -0.776886000
C        5.218617000      1.268966000     -0.335057000
H        5.680941000      1.942439000     -1.054131000
C        5.605537000      1.298074000      1.001433000
H        6.364310000      2.001001000      1.335618000
C        5.034315000      0.407442000      1.899907000
H        5.359571000      0.394888000      2.938482000
C        4.048334000     -0.499689000      1.490819000
C       -1.158740000     -2.256685000     -0.899145000
C       -1.913232000     -3.014554000      0.022149000
C       -3.298315000     -3.123250000     -0.156117000
H       -3.876183000     -3.701232000      0.563171000
C       -3.936022000     -2.514096000     -1.229026000
H       -5.013353000     -2.601244000     -1.347339000
C       -3.189165000     -1.776698000     -2.142613000
H       -3.674831000     -1.301504000     -2.993037000
C       -1.802055000     -1.646463000     -2.002797000
C       -4.054025000      1.231350000     -0.086644000
C       -3.274876000      2.099109000      0.736588000
H       -3.223622000      1.938810000      1.810098000
C       -2.899718000      3.359884000      0.207024000
H       -2.360366000      4.064719000      0.833807000
C       -3.936626000      2.813612000     -1.918264000
C       -4.390611000      1.613709000     -1.405630000
C        3.876881000      0.344926000     -2.233114000
H        4.021934000      1.323798000     -2.701850000
H        2.841314000      0.035471000     -2.401045000
H        4.508019000     -0.368440000     -2.778040000
C        3.541712000     -1.503431000      2.484149000
H        2.748530000     -2.133725000      2.077463000
H        3.162337000     -1.022841000      3.392983000
H        4.353656000     -2.168392000      2.801074000
C       -1.275506000     -3.737288000      1.173517000
H       -1.859666000     -3.610954000      2.092546000
H       -0.255831000     -3.401117000      1.374310000
H       -1.226164000     -4.816731000      0.982848000
C       -1.019282000     -0.943021000     -3.070605000
H       -0.096146000     -0.500628000     -2.688629000
H       -1.610961000     -0.147701000     -3.535721000
H       -0.729579000     -1.640654000     -3.867851000
C        0.691831000      0.387608000      2.057756000
H        1.777045000      0.436977000      2.200796000
C        0.117522000     -0.858284000      2.763148000
H       -0.788228000     -1.188230000      2.228821000
H        0.810590000     -1.703432000      2.775614000
C       -0.289042000     -0.363756000      4.144982000
H        0.598229000     -0.229878000      4.779410000
H       -0.962615000     -1.052816000      4.667777000
C       -0.917454000      0.985359000      3.825880000
H       -1.055964000      1.632407000      4.698203000
H       -1.909323000      0.822988000      3.378247000
C        0.016090000      1.591859000      2.774873000
H        0.782943000      2.216815000      3.246331000
H       -0.539235000      2.236173000      2.085061000
C        1.204209000      1.724565000     -0.563254000
H        2.263087000      1.475121000     -0.633488000
C        0.671911000      2.063212000     -1.966666000
H        1.065035000      1.389797000     -2.735064000
H       -0.423007000      1.941805000     -1.971710000
C        1.056590000      3.538803000     -2.211968000
H        1.746731000      3.651806000     -3.054209000
H        0.164891000      4.126151000     -2.458004000
C        1.676356000      4.028333000     -0.895745000
H        1.455638000      5.078996000     -0.682004000
H        2.769786000      3.929051000     -0.930469000
C        1.121212000      3.073912000      0.156032000
H        0.071852000      3.325394000      0.370770000
H        1.674004000      3.093660000      1.101512000
C       -3.197449000      3.697516000     -1.101791000
O       -4.789202000      0.113589000      0.427693000
S       -5.650171000      0.230291000      1.790345000
O       -6.529082000     -0.932280000      1.722873000
O       -6.211930000      1.562250000      1.954581000
N       -4.440912000      0.053558000      2.935013000
C       -3.692329000     -1.200149000      2.787926000
H       -2.942354000     -1.221598000      3.581945000
H       -4.329305000     -2.090318000      2.885965000
H       -3.175766000     -1.207277000      1.821122000
C       -4.934529000      0.273791000      4.301108000
H       -5.598389000     -0.530092000      4.647213000
H       -4.062163000      0.315047000      4.957525000
H       -5.456836000      1.229479000      4.359410000
H       -4.169782000      3.093080000     -2.942438000
H       -5.014444000      0.951185000     -1.999177000
O       -2.758902000      4.904217000     -1.567110000
H       -3.059955000      5.016989000     -2.477984000

98
TSAArOH-BArOH; E = -2777.34300193 a.u.
Pd      -1.082127545     -0.111368576     -0.214916424
P        1.157690848      0.059804848      0.258051000
C        2.112274576     -1.492982000     -0.160865424
C        1.351597000     -2.660874000     -0.427190000
C        1.980315000     -3.914428000     -0.441183000
H        1.375441000     -4.796277000     -0.641367000
C        3.343500000     -4.041968000     -0.222140000
H        3.811396000     -5.020669576     -0.223667000
C        4.107790576     -2.894475576     -0.050083000
H        5.188170576     -2.969065576      0.056743000
C        3.521223576     -1.625702576     -0.026343000
C        4.454138000     -0.460028000      0.001724000
C        4.834872000      0.096938000     -1.241456000
C        5.626116000      1.246441000     -1.255983000
H        5.896399000      1.689235000     -2.212689000
C        6.066646000      1.824269000     -0.067399000
H        6.664033000      2.732193000     -0.090432000
C        5.771106000      1.213951000      1.144410000
H        6.158208000      1.628866000      2.073115000
C        4.986774000      0.053955000      1.197525000
C       -0.089093000     -2.666966152     -0.839108576
C       -1.096386424     -3.270186152     -0.049683576
C       -2.393981000     -3.373673576     -0.566729000
H       -3.166668000     -3.825339000      0.054606000
C       -2.701466576     -2.928318000     -1.843691000
H       -3.715411576     -3.021070000     -2.224561000
C       -1.702444000     -2.374254576     -2.639229000
H       -1.925151000     -2.049384000     -3.652991000
C       -0.396412000     -2.244347152     -2.159989576
C       -2.120715706      1.765388513     -0.218407335
C       -2.335967518      2.448483121      0.978191696
H       -2.523030701      1.913187000      1.906574696
C       -2.139895696      3.826997817      0.988585424
H       -2.190443362      4.372255513      1.928193152
C       -1.839129696      3.821604969     -1.414820424
C       -2.042459942      2.448803272     -1.439632304
C        4.437696000     -0.550438000     -2.534806000
H        4.621451000      0.115180000     -3.382780000
H        3.385640000     -0.851165000     -2.554923000
H        5.017559000     -1.466617000     -2.706156000
C        4.797171000     -0.634126000      2.516694000
H        4.023530000     -1.403185000      2.481635000
H        4.546245000      0.069280000      3.317672000
H        5.726879000     -1.131262000      2.819960000
C       -0.846443000     -3.795800000      1.332924000
H       -1.302162424     -3.141646848      2.088219424
H        0.214226000     -3.888206000      1.574497000
H       -1.305279576     -4.780264000      1.460431152
C        0.664513000     -1.686109000     -3.057522000
H        1.055056424     -0.733376000     -2.678780424
H        0.272299000     -1.502789000     -4.061396000
H        1.522995576     -2.362405424     -3.145331000
C        1.472005576      0.162875000      2.087009000
H        2.517694576      0.461047000      2.219985152
C        1.189420576     -1.192979000      2.767160000
H        0.476897576     -1.758542424      2.151708000
H        2.080720576     -1.820946000      2.865450576
C        0.512032000     -0.847301000      4.085771000
H        1.253512000     -0.517204000      4.824684576
H       -0.032427000     -1.693458000      4.518420000
C       -0.379524000      0.318819000      3.682983000
H       -0.803211000      0.876192000      4.524602000
H       -1.222292424     -0.060840000      3.081426000
C        0.532203000      1.170498000      2.801742000
H        1.130502000      1.848068576      3.420906000
H       -0.040153000      1.793537424      2.107685424
C        1.985142576      1.565041424     -0.420730000
H        3.054163576      1.532599576     -0.191869000
C        1.775162576      1.773868000     -1.922182000
H        2.362793000      1.092281000     -2.545251000
H        0.715264000      1.590958000     -2.153329424
C        2.127756000      3.249181000     -2.158562000
H        3.160014576      3.343762000     -2.510511424
H        1.493334576      3.691442000     -2.934978000
C        1.954448424      3.942514000     -0.791460000
H        1.286052424      4.808918000     -0.837779000
H        2.921279424      4.309657000     -0.429294424
C        1.419256000      2.866869424      0.157967000
H        0.321707000      2.835932272      0.125610424
H        1.713194424      3.037200000      1.198461000
C       -1.849774848      4.508909121     -0.195309000
O       -3.256541210      0.343554005     -0.525467545
S       -4.329864304      0.044578304      0.569492455
O       -5.165492152      1.233321728      0.792804576
O       -3.735935848     -0.584543424      1.753225848
N       -5.139947817     -1.147518969     -0.283116728
C       -5.842225696     -0.637339696     -1.459471152
H       -5.160915000     -0.047232545     -2.076218304
H       -6.176966969     -1.497880848     -2.044401000
H       -6.718149848     -0.026978000     -1.202020424
C       -5.943524393     -2.040788848      0.540782848
H       -6.217587241     -2.899166696     -0.077045455
H       -5.354847969     -2.398563000      1.386776272
H       -6.867371817     -1.572527272      0.914608696
H       -2.031066277      1.898859728     -2.377568031
H       -1.664297362      4.371458817     -2.335980848
O       -1.590343424      5.850478121     -0.230355424
H       -1.644297848      6.200447121      0.668427576

98
BArOH; E = -2777.41802991 a.u.
Pd      10.729551000      9.355299000      5.806220000
P        9.605263000      7.433676000      6.188815000
C       11.414381000      8.610284000      4.070336000
C       10.884724000      9.145378000      2.893253000
C       11.443996000      8.834725000      1.652839000
C       12.541535000      7.972824000      1.580136000
C       13.078450000      7.435094000      2.751941000
H       13.936584000      6.770009000      2.687984000
C       12.513461000      7.753752000      3.986492000
H       12.956104000      7.329132000      4.884540000
C        8.499363000      7.738760000      7.652216000
C        8.461246000      9.061148000      8.150444000
C        7.531284000      9.411981000      9.138644000
H        7.521973000     10.434928000      9.507228000
C        6.638975000      8.481699000      9.645423000
H        5.915615000      8.768856000     10.403196000
C        6.698728000      7.171576000      9.191052000
H        6.028656000      6.420705000      9.604063000
C        7.617435000      6.772533000      8.214282000
C        9.380936000     10.180816000      7.759470000
C        8.826658000     11.324317000      7.111252000
C        9.546300000     12.516164000      7.095121000
H        9.115011000     13.383361000      6.599808000
C       10.791799000     12.613259000      7.712761000
H       11.335412000     13.553953000      7.695060000
C       11.347401000     11.504811000      8.329100000
H       12.323670000     11.571541000      8.804382000
C       10.660013000     10.282746000      8.377172000
C        7.454037000     11.287619000      6.512186000
H        6.715205000     11.725724000      7.194312000
H        7.120572000     10.271992000      6.292621000
H        7.414177000     11.870035000      5.586654000
C       11.240790000      9.171515000      9.196579000
H       12.298816000      9.021086000      8.959243000
H       10.718350000      8.223407000      9.058190000
H       11.186565000      9.417991000     10.263971000
C        7.623220000      5.303905000      7.920870000
C        6.686765000      4.726029000      7.043728000
C        6.734180000      3.344920000      6.814345000
H        6.026284000      2.904850000      6.114963000
C        7.655962000      2.541403000      7.471565000
H        7.687064000      1.472946000      7.274604000
C        8.523318000      3.106089000      8.402861000
H        9.224182000      2.478984000      8.949982000
C        8.504980000      4.478814000      8.655904000
C        5.602082000      5.532445000      6.392605000
H        4.655528000      5.403366000      6.932071000
H        5.422600000      5.206675000      5.363252000
H        5.814843000      6.604065000      6.384821000
C        9.396765000      5.056752000      9.714323000
H        8.828765000      5.274577000     10.627568000
H        9.853731000      6.004414000      9.408923000
H       10.195964000      4.361751000      9.985257000
C        8.361014000      6.963499000      4.904467000
H        7.779687000      6.164189000      5.376164000
C        8.828992000      6.448681000      3.519505000
H        9.865894000      6.708403000      3.298221000
H        8.766554000      5.356367000      3.496087000
C        7.883127000      7.100007000      2.492695000
H        8.408821000      7.911472000      1.973602000
H        7.551861000      6.394780000      1.724647000
C        6.732264000      7.683430000      3.307117000
H        5.991359000      6.906441000      3.538405000
H        6.206273000      8.494513000      2.794549000
C        7.414842000      8.130581000      4.591766000
H        6.721750000      8.345829000      5.412318000
H        8.001966000      9.045020000      4.410203000
C       10.638611000      5.949329000      6.563523000
H       10.003342000      5.324559000      7.191653000
C       11.920860000      6.229205000      7.356241000
H       12.481397000      7.063663000      6.909402000
H       11.723849000      6.494306000      8.398128000
C       12.680047000      4.914942000      7.212963000
H       13.734585000      4.992539000      7.494090000
H       12.221377000      4.163197000      7.870416000
C       12.471959000      4.530583000      5.749176000
H       12.562922000      3.454174000      5.577448000
H       13.236952000      5.014044000      5.129295000
C       11.080238000      5.071255000      5.367892000
H       10.347881000      4.271032000      5.210678000
H       11.138413000      5.631986000      4.434014000
O       11.816005000     11.214919000      5.216399000
S       13.300306000     11.215379000      5.493204000
O       13.749734000     12.544838000      5.958609000
O       13.732988000     10.079883000      6.330484000
N       13.969673000     10.908897000      3.953085000
C       13.665302000     11.967527000      2.997083000
H       14.204448000     12.905225000      3.205752000
H       13.951046000     11.620823000      1.999555000
H       12.592160000     12.169639000      2.992104000
C       15.395193000     10.606576000      3.999559000
H       15.708131000     10.303518000      2.995957000
H       16.014537000     11.465150000      4.306932000
H       15.576823000      9.773073000      4.680195000
H       11.029002000      9.260826000      0.741049000
H       10.033968000      9.824474000      2.926940000
O       13.127544000      7.623979000      0.398573000
H       12.654475000      8.054997000     -0.325007000
